# Supplementary material for: Flammulinavelutipes Polysaccharides Modulate Gut Microbiota and Alleviate Carbon Tetrachloride-Induced Hepatic Oxidative Injury in Mice
Source: Front Microbiol. 2022 Mar 23;13:847653. doi: 10.3389/fmicb.2022.847653 (PMC8986159; doi:10.3389/fmicb.2022.847653)
Supplement: Supplementary file 1 [file Table_1.XLS]

ID	Name	Formula	Molecular Weight	RT [min]	mzCloud_Results	mzVault_Results	MassList_Results	FVPs_1	FVPs_2	FVPs_3	FVPs_4	FVPs_5	FVPs_6	FVPs_7	FVPs_8	Control_1	Control_2	Control_3	Control_4	Control_5	Control_6	Control_7	Control_8	FC	log2FC	Pvalue	ROC	VIP	Up_Down
Com_2272_pos	9-Oxo-ODE	C18 H30 O3	294.21892	12.311	Full match	No results	Full match	11773614.2011	7516319.04822	9283313.01259	6075231.08187	5381532.70152	14969275.9444	9102797.24727	10463531.0923	17445.2488457	69611.2507861	28460.5227977	83456.7535075	39760.1360466	92938.0964436	60473.1684191	31205.9023993	176.131863091371	7.46051211294542	1.61392197798685e-10	1	2.46881136030179	up
Com_5393_pos	Methyl dihydrojasmonate	C13 H22 O3	226.15619	12.302	Full match	No results	No results	5024081.2113	7116208.96381	4012029.03221	4455405.33238	4685071.52524	9297173.2182	4309564.39109	4556076.72171	24676.6316062	24268.990291	12447.5274662	28508.0628824	16657.662799	93968.4769959	84167.66274	23072.8739281	141.196050628454	7.141555925562086	1.17458740959713e-08	1	2.55453475097609	up
Com_10745_pos	C-6 NBD ceramide	C30 H49 N5 O6	597.35883	11.662	Invalid mass	No results	No results	187561.77266	186467.560598	184890.451608	158513.652258	167249.088725	353614.210096	280452.205979	278828.15323	3072612.58001	3444941.00551	4506107.9579	1521756.27725	5689721.87824	8463699.1689	7539318.24375	13996090.2557	0.0372676509590184	-4.745932303269762	5.52856345946841e-07	1	3.14235590764128	down
Com_38289_pos	SM (d25:3/12:0)	C42 H81 N2 O6 P	740.59166	14.241	No results	Invalid mass	No results	245726.246358	345586.312432	569785.360713	199738.390128	192454.155792	373095.941257	456829.694077	450180.889279	834363.401357	1250549.19313	1150995.7011	2068310.42277	1309673.99838	1300501.4298	1699323.06867	950541.959049	0.268205933165734	-1.8985869424544368	4.23207755619176e-06	1	2.63685453644499	down
Com_27249_pos	D-(+)-Proline	C5 H9 N O2	115.06338	0.538	Full match	Full match	Full match	1460698.2809	1564792.84321	1646621.46402	1181053.66105	2066932.27054	1777214.57157	1251482.01762	1485526.74168	993437.946208	866621.747559	613711.248759	754749.258969	916565.912302	911594.831164	913119.33936	767352.545847	1.84563452307493	0.8841168953727917	5.02791429511468e-06	1	1.85200095683828	up
Com_14904_pos	Robinetin	C15 H10 O7	302.04236	8.273	Full match	No results	No results	98081.7147677	116763.309762	120908.769638	104627.595987	87599.6526246	148482.516386	109344.66979	119665.339359	1211743.88148	1554652.25485	2210579.34766	681603.901852	1245001.4403	3352899.22826	1642315.7674	9109983.25542	0.0430997710521896	-4.536175984097195	1.21919019835778e-05	1	3.07452834507027	down
Com_16338_pos	1-(4-chlorophenyl)-4-hydroxy-6-isopropyl-3-phenylpyridin-2(1H)-one	C20 H18 Cl N O2	339.10368	2.327	Full match	No results	No results	602068.648949	224745.040483	665237.644688	287748.293628	238414.783616	1656550.39336	235223.828281	283606.346404	3818438.87346	4656655.60125	2957722.60081	1834699.69006	3370311.31218	1544499.13872	8348502.9781	3274461.58324	0.140699678790923	-2.8293090598969357	1.50722957904657e-05	0.984375	2.11240548376293	down
Com_6202_pos	Arachidonoyl ethanolamide phosphate	C22 H38 N O5 P	876.48946	10.049	Invalid mass	No results	No results	221153.937009	190657.73582	274678.996878	227089.868674	174792.280044	341240.923384	243578.943346	258270.33986	3681470.36769	3195207.9383	6551482.15713	1278817.72787	8760748.80401	12327343.9029	15184152.4581	27370000.0166	0.0246519740958972	-5.342153009527506	1.75700131050419e-05	1	2.98067900245809	down
Com_9018_pos	1-(6-methyl-3-pyridyl)ethan-1-one O1-ethyloxime hydrochloride	C10 H14 N2 O	178.11059	7.586	Full match	No results	No results	300466.103081	1018775.46782	2169862.49456	333880.750551	1835770.12477	878179.476475	1262229.34468	1337113.19006	7510240.31925	7476349.56379	8955733.13587	11030966.4555	6826802.16258	8103319.51109	18256245.922	2625220.12049	0.129071029217158	-2.9537628796417206	1.76307504142324e-05	1	1.96417389681327	down
Com_14953_pos	2-(2,4-dihydroxyphenyl)-3,5,7-trihydroxy-4H-chromen-4-one	C15 H10 O7	302.04238	8.639	Full match	No results	No results	103403.62534	87530.6950158	115206.194286	80426.1882829	75196.4570969	209806.051318	112584.665415	115312.653986	1294692.00126	1431652.19964	2249397.59072	491702.329928	889607.324426	2530617.33217	1017022.6443	9073801.1662	0.0473939922540954	-4.399151997624698	1.97355476146811e-05	1	3.15508114870504	down
Com_14447_pos	Aflatoxin M1	C17 H12 O7	328.05785	10.754	Full match	No results	No results	117413.998302	147138.481227	158849.43099	125879.025498	115725.541346	202953.736452	198668.101802	169173.681606	1972992.79469	2025355.56086	3281526.49197	999269.557692	588943.030336	1661325.09787	1988125.05442	9503479.04524	0.0561192072924866	-4.155361559349977	2.54421145739054e-05	1	3.12510787824481	down
Com_25917_pos	7-(2-hydroxypropan-2-yl)-1,4a-dimethyl-decahydronaphthalen-1-ol	C15 H28 O2	222.19806	13.754	Invalid mass	No results	No results	2503100.72995	2387240.33048	1443429.19818	1453253.78307	1483839.06395	2373200.20902	1805855.69091	1804827.4669	4513892.89765	5671939.16409	3068096.61774	2949415.8833	4632533.83296	4306564.07894	2994312.97098	3310857.47252	0.485084400909843	-1.0436923080403782	3.52452466944729e-05	1	2.52907341467185	down
Com_26503_pos	Diacetoxyscirpenol	C19 H26 O7	383.19581	9.741	Invalid mass	No results	No results	207804.712688	73930.6093733	93093.1565728	76613.134091	67194.5247735	117148.167628	134801.40571	97405.7361973	726850.013834	878151.606928	522574.630267	251460.669554	1270648.31636	1638262.16396	923332.124091	3924885.39376	0.0856331219935004	-3.545687265891064	3.71614484458416e-05	1	2.73641318683126	down
Com_38749_pos	3-hydroxy-2-octylpentanedioic acid	C13 H24 O5	242.15151	13.584	Invalid mass	No results	No results	329893.331053	471173.415532	474799.780473	422687.49056	529263.044534	869889.644183	535460.025327	463445.164595	1289914.22001	1627285.86046	1761398.11149	736306.811694	1660165.44052	2228101.89177	803501.2026	1319185.47304	0.35853863522241	-1.4797995063910672	5.11391129060739e-05	0.96875	2.5423679028667	down
Com_5181_pos	Ethyl oleate	C20 H38 O2	310.28619	15.054	Full match	No results	Full match	1753253.1679	1100368.19642	1621578.24003	2748899.10641	886474.380236	843864.157793	665867.269913	577191.957395	4560807.27966	5371297.9906	30807082.5941	3390806.69193	8227203.68551	5650727.09359	4323122.57259	9725998.03809	0.141519768708381	-2.820924499600681	5.40402364853081e-05	1	1.79454067428811	down
Com_37064_pos	Hydroquinone	C6 H6 O2	110.03667	14.16	No results	No results	Full match	450963.031011	578424.942717	769039.466527	509211.00348	815135.888786	699662.142623	783508.282393	645907.698798	1230239.83848	1731862.12571	1232169.888	788083.718263	1747741.1648	1751748.47325	1296537.53943	2150551.56318	0.440261662891577	-1.1835668721529198	6.14364823603887e-05	0.984375	2.81382572158084	down
Com_3373_pos	3-(3,4-dihydroxyphenyl)propanoic acid	C9 H10 O4	164.04707	7.126	Invalid mass	No results	No match	1280067.01896	1246180.92841	1388837.85513	930144.139963	684217.422561	3399989.80974	1086839.126	1212833.27206	20838179.6561	25656441.5178	51075741.9007	2412915.713	6155652.96316	10716864.818	21830556.3145	22414895.8824	0.0697021882751388	-3.842652240077961	6.49412565661715e-05	0.984375	2.63569189701371	down
Com_863_pos	3-(2-methylpropyl)-octahydropyrrolo[1,2-a]pyrazine-1,4-dione	C11 H18 N2 O2	193.11013	6.993	Invalid mass	No results	No results	6873056.22097	15365101.107	27977303.4199	15840652.0889	14101436.2301	14903621.4718	13558170.7405	12786066.1084	81185546.3147	89029565.0155	88328470.5949	126555987.374	53174537.2403	58610752.0402	260697612.702	23168272.8754	0.155498292247746	-2.6850293587709504	8.52175238065952e-05	0.984375	1.98198778942399	down
Com_9264_pos	4-(anilinomethylidene)-3-methyl-4,5-dihydroisoxazol-5-one	C11 H10 N2 O2	220.08465	3.801	Invalid mass	No results	No match	5001761.94905	4419494.93379	5408448.60254	3756909.87684	4425551.24918	6838865.05395	4824883.38368	4809672.23091	8194826.98016	8723821.30987	7989167.16093	7639706.3581	10938568.6879	8806036.1573	14042166.8778	6097403.74248	0.545142372272137	-0.8752950339024033	0.000115640122462464	0.984375	1.48629494795482	down
Com_12240_pos	Arachidonoyl serinol	C23 H39 N O3	377.29175	14.744	Full match	No results	No results	4340294.85085	4849444.60328	4479978.02479	3688784.14197	3877206.70086	4868653.84518	4959987.6554	4341916.28931	5129037.08496	10340324.8306	8600335.09556	9001102.65705	9272502.81535	13443281.3803	11442436.8207	7402989.13058	0.474411264005333	-1.0757898305099511	0.000116660360969677	1	2.26802146477487	down
Com_13774_pos	��-Hydroxythiofentanyl	C20 H26 N2 O2 S	358.17439	9.628	Invalid mass	No results	No results	186808.982099	613266.092902	764574.466223	541640.800439	356468.723855	318180.871317	754032.529707	640287.516557	2176481.151	1183097.23485	2531360.91059	978127.668915	3336980.10311	5075593.11474	3044525.37904	10147675.7141	0.14663493915616	-2.769699195088307	0.000128734478873689	1	2.26181701300852	down
Com_16509_pos	Milbemycin A4 oxime	C32 H45 N O7	533.33821	12.905	Invalid mass	No results	No results	1570089.08259	1446090.24415	1581648.75205	1614750.38817	1391980.56362	2665206.88589	2191566.60024	1542836.17413	10075720.0842	11313592.5896	3772927.53839	3876139.01862	8149764.86791	5477669.17324	4325563.44653	2900976.69128	0.280687675239983	-1.8329623771734498	0.000136784611317768	1	2.99064290625566	down
Com_663_pos	2-Oxindole	C8 H7 N O	133.05266	8.98	Full match	No results	Full match	159321502.065	122435904.797	123371992.914	104373615.879	136619598.67	121905448.632	187738129.962	194004385.126	417021261.699	429106049.633	297686539.784	240780228.945	330943244.257	213941094.691	318997611.284	176545346.225	0.474128017665524	-1.0766514460694432	0.0001452364056249	0.96875	2.02172006544579	down
Com_10343_neg	LPE 20:3	C25 H46 N O7 P	503.30224	14.831	No results	Full match	No results	12054435.9241	11249194.2493	17367600.5329	13401838.0754	5735845.78804	10859881.9049	16935971.2855	11301881.3019	2712175.50185	3269139.03815	2484572.51867	2419307.48106	1103115.4807	6474264.99465	1635909.94695	7652528.55034	3.5640733992635	1.83352704832534	0.000224946698341575	0.96875	2.23465759793154	up
Com_57170_pos	5-[(10Z)-14-(3,5-dihydroxyphenyl)tetradec-10-en-1-yl]benzene-1,3-diol	C26 H36 O4	412.25762	0.584	Invalid mass	No results	No results	787197.522556	952377.293873	867019.358749	409618.562071	1340813.70615	973943.521964	508701.505319	534330.284954	254603.17762	252429.128011	351545.276748	209385.700554	251256.745871	437930.44754	534090.471903	184690.608145	2.57438528103918	1.3642279826374497	0.000240975829375909	0.953125	2.26704927947487	up
Com_5142_pos	1H-indene-3-carboxamide	C10 H9 N O	159.06819	6.896	Full match	No results	No results	13327028.2945	8019013.29175	12068177.6907	7989808.6664	5512732.61718	15353763.3289	4026613.35068	4542956.18011	26400717.3679	27762687.419	31109990.3651	25095965.2191	25514750.7477	15910528.5036	28768571.5656	14191456.904	0.363740156342522	-1.4590198890327293	0.000248772109216269	0.984375	2.2913839556211	down
Com_6613_neg	(��)8(9)-DiHET	C20 H34 O4	338.24588	13.923	Full match	No results	No results	8232690.50802	9617663.47712	18709232.6986	9197479.29261	12589825.0814	9891127.5327	7349337.48828	8625745.41419	24189133.516	22622870.9861	22330289.6817	20020697.1264	12162864.7757	19587099.6615	43869967.8352	33336497.8273	0.425062322984918	-1.2342537090031662	0.000272625519561873	0.96875	1.72247768190461	down
Com_24409_pos	N-benzoyl-N'-[3-methoxy-5-(trifluoromethyl)phenyl]thiourea	C16 H13 F3 N2 O2 S	354.07315	10.559	Invalid mass	No results	No results	228099.44162	251757.644084	291266.459028	257520.863826	209067.472536	385817.091059	325596.780837	359469.805122	438937.539608	464098.675912	543635.728447	356805.664734	581516.11487	675157.613578	720068.819937	1030133.80149	0.47992217994607	-1.0591276051115115	0.000282455877799839	0.96875	1.38567335139486	down
Com_3025_pos	Isohomovanillic acid	C9 H10 O4	182.05774	7.077	Full match	No results	Full match	1459968.46545	1320687.36721	1268225.35764	947594.841436	784281.504212	3190171.36428	1155524.99606	1511369.21037	21325897.9022	25634601.2648	57811667.44	2605273.02931	4625197.78357	10771012.9439	26015287.5415	6347232.84288	0.0750168258668073	-3.7366419692052983	0.000283625561264956	0.984375	2.58406293713259	down
Com_3702_pos	Glu-Thr	C9 H16 N2 O6	248.10037	1.355	No results	Full match	No results	19490421.9599	21425266.4288	24248260.5912	22490262.3504	21312293.4343	23765811.2011	12641273.13	14469748.6591	39970323.3037	43944380.678	45197981.4838	29502593.9461	37493304.1907	37694184.8164	43666309.9626	19936321.4008	0.537459433728884	-0.8957722275653046	0.000320362040662317	0.921875	1.9175087508241	down
Com_13416_pos	Indole-3-lactic acid	C11 H11 N O3	205.07374	9.165	Full match	Full match	Full match	413977.524204	584705.078399	660467.632601	515643.534346	1335905.37575	1529449.08534	485759.016906	659288.93803	5621155.23539	6472363.17106	1639571.33421	1028654.21601	11957817.7611	3624178.95982	2445247.12524	3506999.63007	0.170409916440778	-2.5529188040203907	0.000355129169051404	0.96875	2.61204762298479	down
Com_676_pos	(12Z)-9,10,11-trihydroxyoctadec-12-enoic acid	C18 H34 O5	352.22165	12.25	Invalid mass	Invalid mass	No results	14787268.1542	9422701.24545	10460870.5339	329736.293122	9004818.6993	19835213.8485	560424.761558	7307883.1024	72724.2348692	22146.2286218	14087.3025923	7223663.11045	17698.7902661	112201.057956	71301.3812372	18512.9993763	9.49493310849682	3.2471578366696807	0.000385656596310244	0.96875	2.06730605945594	up
Com_35104_pos	5-phenyl-2,3-dihydro-1H-1,4-benzodiazepin-2-one	C15 H12 N2 O	258.07337	13.987	Invalid mass	No results	No results	416971.127145	272156.886583	288855.647069	821371.34072	251871.50739	371201.550985	711034.236616	477660.542303	1379161.24996	1946789.28872	1505744.503	494551.134313	2737662.49176	1955996.57866	723903.218031	1197529.60466	0.302405209358749	-1.7254451026455055	0.000456384219820838	0.953125	2.67613677484242	down
Com_4536_pos	Aflatoxin G1	C17 H12 O7	328.05783	10.555	Full match	No results	No results	115018.137437	126947.681688	146869.827376	129853.759825	105421.350963	194546.566575	167442.120491	181261.063842	4542932.97001	3931482.64944	6946199.56502	2680589.88928	315759.947859	866270.098971	1615703.09664	39220372.8243	0.0194173966396719	-5.686506403374173	0.000521195880013295	1	2.77134304581583	down
Com_179_pos	Indole-3-acrylic acid	C11 H9 N O2	187.06305	6.891	Full match	No results	Full match	515542510.789	150487706.436	405297250.075	147888250.28	216901354.134	664998873.113	144120955.764	188664518.464	730866917.029	889077923.528	1121150185.71	1067684290.31	1115771433.94	759213514.121	933136921.737	425240965.211	0.345619467296162	-1.5327436141317796	0.000550588872369305	0.96875	2.22517010084396	down
Com_24482_pos	1-(4-benzylpiperazino)-2-(pyridin-2-ylamino)propan-1-one	C19 H24 N4 O	346.17528	12.216	Invalid mass	No results	No results	2010306.70012	2303314.30929	2144928.02609	2044119.58614	1950812.869	2250651.1541	3156376.55639	4097273.64591	587720.49976	27196.2181369	14997.7533542	1272067.5943	19267.7233059	117967.802368	74966.0244172	20804.0426644	9.34796169401271	3.224651822271024	0.000565347014986908	1	2.86876370404785	up
Com_52129_pos	Porphobilinogen	C10 H14 N2 O4	226.09618	8.513	No results	No results	Full match	81840.2694762	232847.490134	92539.5872596	153556.091043	143578.07125	164411.464612	101177.800004	102993.098023	436524.337805	231266.494006	507492.906021	151198.101191	599984.932442	477630.079846	260277.097564	884745.664642	0.302312682760941	-1.7258865900451315	0.000572494559906138	0.9375	2.26704883270166	down
Com_645_neg	13Z,16Z-Docosadienoic Acid	C22 H40 O2	336.30315	15.245	Full match	No results	No results	258683579.727	402858906.625	401383915.342	474140818.966	279998059.047	243908446.947	546686618.932	325189624.449	85178828.1449	75720202.6093	228307519.654	145168007.926	36645265.8281	249119325.929	66560926.1099	69317441.9227	3.06777848149735	1.6171943123117634	0.000614604603924371	0.984375	1.77617673050077	up
Com_5805_pos	4-methoxyphenyl 3,5-dimethyl-1-phenyl-1H-pyrazole-4-carboxylate	C19 H18 N2 O3	322.13128	8.471	Full match	No results	No results	537708.446107	2372310.05046	2949830.72047	820541.557548	2662617.78785	2381069.43905	4666566.08161	5078751.77593	7766071.01695	8480614.28844	7772961.89083	30222787.4759	6522053.92359	4809867.94684	16189695.2117	18184393.0712	0.214804701529065	-2.2189025242901255	0.000614715191886493	0.984375	1.26342760437664	down
Com_17941_pos	1,7-bis(4-hydroxyphenyl)heptan-3-one	C19 H22 O3	280.14216	10.063	Invalid mass	No results	No results	745750.203421	690562.897569	747878.565906	757773.77375	568343.861726	781778.959738	784865.647695	331076.50364	1217249.0801	1587565.89318	2691679.21419	875912.787075	2218442.46064	3054588.74986	2763923.89553	7026144.64517	0.252293098672107	-1.9868273520995177	0.00063072217908953	1	2.46673104424408	down
Com_29449_pos	6-methyl-5-nitroquinoline	C10 H8 N2 O2	188.05823	5.94	Full match	No results	No results	252933.112722	421971.576032	408987.192568	173534.188201	357721.41225	327840.527702	503001.644611	434258.894305	2003853.79996	1680024.54189	1715571.97411	1484336.38951	719391.500729	947552.373261	3443448.70398	362778.420182	0.233087190024674	-2.1010583756874324	0.000668553485668321	0.9375	1.60116262825041	down
Com_5695_pos	Acetophenone	C8 H8 O	120.05754	11.389	Full match	Full match	No results	3008387.1719	5791384.00188	4257397.12214	2987931.60489	4700481.27446	6897011.64604	3588286.51279	4344035.18463	11592062.8173	11402352.2104	27453191.9781	5200417.67567	9675083.9403	15954827.4857	6961918.68376	9747293.57715	0.363056942783834	-1.4617322529221979	0.000811767877610046	0.96875	1.56648177808789	down
Com_1987_pos	(4-benzoylpiperidino)[4-(tert-butyl)phenyl]methanone	C23 H27 N O2	387.16093	11.593	Invalid mass	No results	No results	109376461.29	19211722.469	100733090.038	128159998.688	40834474.527	39758895.7149	1640772.75181	1677064.74558	628018.904306	652079.304522	1106465.56198	511208.483096	536123.472618	1312087.48331	698983.468266	2465257.51741	55.8002490593054	5.8021996562934905	0.00082393897865751	0.96875	2.16547240017309	up
Com_16320_neg	1,3-Dimethyluric Acid	C7 H8 N4 O3	196.05981	2.288	No results	No results	Full match	1775549.03359	1897636.26376	1038679.59063	1882894.56396	739396.676683	907667.387365	317097.008004	600542.432053	3943947.87378	5358365.07066	10315215.1122	5360140.20701	3179811.36798	1282615.47398	5433268.17637	1907530.10378	0.249027745465018	-2.0056216055464993	0.000825460829181522	0.953125	2.33593960047895	down
Com_17487_neg	Myristic acid	C14 H28 O2	228.20901	12.218	No results	No results	Full match	2822438.89309	3278714.72986	5787738.04499	1576094.66027	6556038.68219	3160624.09955	3542768.89843	3938735.83031	12294026.693	11377590.784	8017072.45537	6155603.87132	9424304.15064	9081799.23734	10262206.8807	4032820.48497	0.434043025869311	-1.2040900334812414	0.000836311373774001	0.953125	2.40672518420934	down
Com_4270_neg	2,4-Dihydroxybenzoic acid	C7 H6 O4	308.05307	7.133	Invalid mass	Invalid mass	No results	2359335.80575	4387037.67119	3311450.6006	2344456.87931	2772173.60118	10021150.9667	5970254.34273	8616640.56681	16740009.0516	20492912.7162	29456246.9767	9637206.57525	10565615.5714	21154538.191	55817451.2916	5729292.00418	0.234575934979406	-2.091873079247644	0.000858276367522414	0.9375	1.51909718067537	down
Com_1150_pos	Spermidine	C7 H19 N3	145.15756	1.101	Full match	No results	Full match	44369385.597	64734048.4375	44929429.3621	39596703.2715	56809425.1732	114207956.424	81169911.4048	73756481.7919	104939991.145	103119130.55	121062563.894	103896439.37	127370291.193	92520919.7466	169311903.705	137247027.049	0.54152217381268	-0.8849076815327429	0.000893562986056416	0.9375	1.15929688240688	down
Com_185_pos	L-Tryptophan	C11 H12 N2 O2	204.08956	6.909	Full match	Full match	Full match	499897136.906	106713049.344	397851080.491	145023878.614	212605173.959	650210180.267	140559613.434	184272742.378	708161229.932	864395065.66	1085897257.34	1026456280.43	1078529064.88	736372330.995	713012737.237	412854472.136	0.352738648132056	-1.5033284402635823	0.000945678106474294	0.96875	2.21686614651852	down
Com_7353_pos	3-(propan-2-yl)-octahydropyrrolo[1,2-a]pyrazine-1,4-dione	C10 H16 N2 O2	196.12112	6.389	Full match	No results	No results	1610548.269	3929386.06863	5377140.61153	2910659.03424	1749457.67028	2270941.06795	4749168.58199	4812043.18991	8606079.81969	8799774.36899	9919592.42178	22965542.8523	13034090.2071	13351166.691	16926053.6432	2678377.47454	0.284681674571953	-1.8125784674730645	0.000949899744834495	0.921875	1.73727447029447	down
Com_23677_pos	N-acetyl-glucosamine	C8 H15 N O6	221.08977	6.543	No results	No results	Full match	1586136.21531	1019060.88703	2465976.72992	1673357.03428	898605.596784	2434935.28657	970495.049946	1311018.63275	6051094.45849	3973885.60759	4287302.53206	2905488.91036	4651513.63987	2435382.47031	4495007.46595	1459754.15842	0.408454017202877	-1.2917544226054827	0.000986046010361079	0.921875	1.56514570251211	down
Com_1065_neg	Chenodeoxycholic Acid	C24 H40 O4	438.29798	12.495	Invalid mass	No results	No results	34839006.7267	97579044.1319	101403103.528	161875944.708	53869013.4991	51387482.0277	183512726.584	140036259.856	22387515.0605	19655108.2488	74824036.9806	21344532.8118	17202343.6481	54841258.2393	11390904.4064	21636690.6088	3.38907629543933	1.7608921153739834	0.00102751996218837	0.90625	1.75630388398033	up
Com_23988_pos	Aflatoxin B1	C17 H12 O6	312.06258	9.15	Full match	No results	No results	233601.159196	218551.158184	317800.809518	196472.700888	207851.404575	384556.418641	256776.562222	283925.649782	637337.660284	465175.960196	336095.342429	592330.70715	296318.968431	407533.97273	517089.003647	898988.113808	0.505806252723858	-0.9833432233311599	0.00107297835283619	0.953125	1.17602634085595	down
Com_1292_pos	9-Oxo-10(E),12(E)-octadecadienoic acid	C18 H30 O3	294.21739	12.905	Invalid mass	No results	No results	8530865.644	10296332.0017	7916711.79542	46996261.9639	10891854.8009	3833654.10974	9163143.91154	9080720.55942	28528438.5138	21086495.2568	46111596.3196	62208473.5971	68997420.4379	36380634.0349	41423917.6625	15806359.908	0.332902084965834	-1.5868301887815213	0.00120125995733101	0.90625	1.82188517313686	down
Com_32320_pos	2-[(2-chlorobenzyl)sulfanyl]-4,6-dimethylnicotinonitrile	C15 H13 Cl N2 S	326.00666	9.37	Invalid mass	No results	No results	76384.0311127	68088.0578934	82773.2739778	76742.4865188	60690.5429079	112338.18341	99811.5662158	93512.1542866	674199.126826	1098571.69451	2584083.63545	323217.463304	110711.383316	1080264.43414	161557.022496	890147.371883	0.096831474469764	-3.3683801269769296	0.00122492642564912	0.984375	2.864002495531	down
Com_38908_pos	Indirubin	C16 H10 N2 O2	262.07372	9.937	Full match	No results	No results	631380.282803	355823.984737	335421.519997	215363.407783	364398.567979	537842.271492	603801.985657	627699.386175	2861302.31468	2781725.1921	1216314.4622	1134710.69027	891029.404608	885623.735901	1309830.14905	481703.700608	0.317562299169966	-1.6548884482409483	0.00124826215401928	0.9375	1.68574512795147	down
Com_15_pos	Hexadecanamide	C16 H33 N O	255.25548	15.015	Full match	No results	No results	7378258176.47	8198245436.95	5230915154.84	4741116735.66	9410507586.87	6877718193.12	8677095903.88	7480523839.15	3847724824.96	3156387872.74	4558181046.08	4910508635.39	4089025628.81	7407406128.85	3229176753.43	3638071951.84	1.66475993830392	0.7353141527990006	0.00125945442588525	0.921875	2.07037356761884	up
Com_26835_pos	N1-piperidinocarbonyl-4-methylbenzene-1-sulfonamide	C13 H18 N2 O3 S	282.10021	7.958	Invalid mass	No results	No results	655077.914291	603985.529341	1317263.81537	584565.414351	689399.402147	938507.467345	1416599.80885	1533927.22717	2068255.04822	1931773.29625	1266366.00459	3960393.73454	1814103.35351	1340505.76896	3790273.15197	1797365.24142	0.430703503035944	-1.2152330374045672	0.00130543833009996	0.921875	1.75857736305406	down
Com_1904_pos	Urocanic acid	C6 H6 N2 O2	156.05325	1.349	Invalid mass	Invalid mass	No match	44384883.6524	46311546.8919	54795061.6743	46268306.3504	50945461.438	75769771.1854	66287872.6001	68144854.2338	117609612.614	118303824.434	78175596.9101	94973146.7317	93381885.7398	78534533.9665	84898482.8056	55143931.6492	0.628147791392678	-0.6708240567509571	0.0013100466724469	0.953125	1.53806354200674	down
Com_43178_pos	4,6,8-trihydroxy-7-methoxy-3-methyl-3,4-dihydro-1H-2-benzopyran-1-one	C11 H12 O6	262.04715	10.399	Invalid mass	No results	No results	660480.218766	726100.391768	769043.14901	544383.271297	449587.765958	820901.018353	857414.694782	877652.257052	961232.317069	868129.591981	1403471.60301	1173561.99289	886651.67904	1207550.39335	1579867.79425	946535.613121	0.632055183847824	-0.6618775713140632	0.00131155673987495	0.984375	1.25495869148016	down
Com_15128_pos	Butylmalonic acid	C7 H12 O4	160.07367	1.296	No results	No results	Full match	7837496.74886	3584574.15974	4954340.18348	10548106.4701	1950451.73674	11022251.8254	14618693.8322	8232813.77879	2073284.15453	2902821.29452	1573064.10769	1227455.82033	2706698.56917	1233636.28415	3288637.88368	2733224.13376	3.53736724223538	1.8226760044639085	0.00131993910430023	0.921875	1.91769231394546	up
Com_6895_pos	N-Acetyl-L-leucine	C8 H15 N O3	173.10524	5.956	Full match	No results	No results	1903749.01245	3662002.72702	3232999.65853	1908306.89875	3029698.94858	2906162.38837	2618195.38736	2439577.85493	12832177.9185	12065448.1936	21918931.4053	4759965.1079	3179678.80824	9200388.60313	15067689.3319	4398250.59423	0.260129882007496	-1.9426959587829322	0.00135688921877688	0.96875	2.24443524938411	down
Com_1538_neg	Hexadecanedioic acid	C16 H30 O4	286.21448	12.277	Full match	No results	Full match	181905203.769	188970150.65	239832309.533	171241901.145	185469244.115	231930233.139	160608978.878	165200864.499	65485503.0986	64560935.9866	74473598.9098	229568254.38	112508666.821	77535294.5203	97320104.391	64588131.9621	1.94030575396102	0.9562840106424901	0.0013616054240543	0.90625	2.04834223517985	up
Com_11640_pos	Oxoamide	C10 H12 N2 O2	192.08995	5.745	Full match	No results	No results	803298.436928	986421.215527	1813119.79397	854182.58262	964070.985056	935302.353801	1242224.5362	1199089.31832	3128204.13876	5472916.64569	4819571.01235	6796873.49815	6402908.82173	2599402.80428	13167156.284	899815.370055	0.203242081880269	-2.298728947529688	0.00138544713543882	0.90625	2.15686362590175	down
Com_17475_neg	PS (15:0/15:0)	C36 H70 N O10 P	707.47654	15.818	No results	Full match	No results	3884575.85484	1597372.4292	2890707.5454	2530443.23972	6332957.69779	7602116.46631	4564743.76665	3648880.33548	197170.701442	734949.387956	1824058.11179	861681.631828	460622.056473	1899759.4413	376273.350871	2454973.17055	3.75184095714468	1.9075986724156935	0.00141393343387263	0.953125	2.05719226694128	up
Com_14418_pos	KKK	C18 H38 N6 O4	384.28632	14.395	Invalid mass	No results	No results	1427544.41732	1735456.806	2069188.3195	1352261.3629	2214487.90503	2918600.91898	1602871.38389	1807676.733	4431238.34612	7158532.86306	5658854.7597	2014175.95708	6404554.06665	7853435.95213	2100274.80453	9521813.79949	0.335115696267538	-1.5772688333016966	0.00153877834290016	0.921875	2.1513630732052	down
Com_19145_neg	Pyroglutamic acid	C5 H7 N O3	129.04263	12.396	No results	No results	Full match	3047735.71323	4841055.06607	5995751.99392	5335379.27163	3403784.85017	5019832.22853	7167771.38901	6807836.67012	1879526.86623	2534089.44949	3899062.56545	2269619.68263	2996343.69313	4470972.48123	2083889.89038	1408946.83966	1.93195965854287	0.9500649694181044	0.00157380432880004	0.9375	2.12246884807864	up
Com_407_pos	Valine	C5 H11 N O2	117.07899	1.649	Full match	Full match	Full match	315673417.767	190109140.182	292326042.408	198426461.542	166133023.043	120086783.618	106129406.568	113018936.791	273909239.532	526768311.986	407069195.242	267903006.47	377122224.426	342211067.416	542058261.372	241661914.248	0.50421378050885	-0.9878925463059539	0.00172846077429551	0.90625	1.95549905386917	down
Com_4039_neg	3,5-Dihydroxybenzoic acid	C7 H6 O4	154.02667	7.139	Full match	Full match	Full match	2525342.17915	1716289.12572	3555723.42768	2586463.98628	3441443.26929	9402604.69667	7129238.3718	8189132.45322	19760618.9811	22495035.3797	34023576.9997	10440970.221	9610277.19033	8242110.33336	61139959.7615	6124154.12198	0.224319000768721	-2.1563762669116633	0.00179768660598369	0.9375	1.42194269954862	down
Com_1868_pos	Indole	C8 H7 N	117.0579	10.503	Full match	No results	Full match	54613732.1475	14732725.9302	27985025.7491	20952186.6554	24675192.2108	85350958.2871	25905586.4459	27751664.557	73600825.8713	79234968.0788	62863907.3338	80615385.0657	83266017.8434	50845844.3213	117129372.276	70991007.0815	0.455853674048109	-1.1333572915564618	0.00185808855465125	0.875	2.10183903947424	down
Com_44767_pos	Gamithromycin	C40 H76 N2 O12	1553.06565	16.792	Invalid mass	No results	No results	89818.5974454	115513.854413	123400.184201	83924.2818274	114941.057229	162782.12683	142287.362694	132251.623085	235280.203777	563870.725444	382245.522051	137168.151987	448178.697098	783766.556445	143995.352147	459178.134012	0.305965749503194	-1.7085579314710346	0.00190781029868646	0.953125	1.87503377978509	down
Com_8109_pos	17��-Ethynylestradiol	C20 H24 O2	296.17699	10.6	Full match	Full match	Full match	2593970.25163	5948605.09253	3754380.08167	10799115.844	5856747.11421	3864612.80034	4846448.92722	6012795.96053	10014348.2806	9939465.47493	18134641.5716	9071593.87875	6625822.01959	11424565.3548	12462429.4073	8233272.14493	0.508423228207092	-0.975898150984972	0.00194221184701323	0.921875	1.53944905542722	down
Com_9979_pos	Dihydrouracil	C4 H6 N2 O2	114.04324	2.212	No results	No results	Full match	2644412.57006	3777936.20167	4919342.86004	3796799.49764	1630062.08324	3345205.41017	1766966.03446	2359904.4083	7450983.47338	8301516.44824	14089922.4893	4890298.5142	2996736.28982	7998374.36084	11647485.8022	4310706.45204	0.392967929532574	-1.3475165172438008	0.00194334245229193	0.90625	1.73224238312353	down
Com_18567_pos	Methyl indole-3-acetate	C11 H11 N O2	189.07866	10.442	Full match	Full match	Full match	1052032.17673	1856358.42907	1374362.99785	1218635.12194	1462860.48562	6395680.67641	2293484.36343	2207668.91352	7536767.64222	6701485.38638	5590550.07223	2618020.38952	4888240.21049	3929601.83889	6986851.71439	3073953.27885	0.432205197768291	-1.2102116725061243	0.00202198661339128	0.921875	1.93655123863257	down
Com_5815_pos	2-Phenylacetamide	C8 H9 N O	135.06829	9.356	No results	Full match	No results	11070486.6323	9983807.69117	10065758.7365	13905312.1752	8269974.56045	9569556.2025	9417513.11187	12852255.6837	17369596.5456	17315758.0193	26854819.9704	9606868.21845	14587027.7952	19953206.7763	15668577.236	19971233.5827	0.602394529681212	-0.7312194258695879	0.00206311998947334	0.921875	1.45992508199828	down
Com_53928_pos	3,4-dihydro-2H,6H-[1,3]thiazino[2,3-b]quinazolin-6-one	C11 H10 N2 O S	240.02987	16.318	Invalid mass	No results	No results	280073.031414	393576.023862	348505.961803	251591.46723	431572.416363	539876.747587	319693.956478	403475.302445	727822.887056	771724.021133	626016.059533	409255.600196	613897.317435	885500.179041	374019.821024	639260.807869	0.588086548155609	-0.765899604100403	0.00207301984651642	0.90625	2.14820319347076	down
Com_56906_pos	3-phenyl-5-(1,2,3-thiadiazol-4-yl)-1,2,4-oxadiazole	C10 H6 N4 O S	252.00829	9.094	Invalid mass	No results	No results	309915.411669	174557.7533	312524.98368	159215.967589	192236.906421	245793.165827	224958.084982	230859.578477	672586.784157	773063.182347	274422.483582	541470.921521	715184.788013	231549.549942	618726.94996	348706.028966	0.443053168660709	-1.1744482548872397	0.00208306691178581	0.921875	1.83591486382566	down
Com_755_neg	4,6-dimethyl-2,7-diphenyl-3,7-dihydro-2H-pyrazolo[3,4-b]pyridin-3-one	C20 H17 N3 O	315.14075	9.974	Invalid mass	No results	No results	258788776.22	18729385.7599	638152538.869	547390049.33	77742401.7941	27870010.8891	3501921.32474	4670616.80943	808053.370484	1074646.96405	4015395.72628	790358.71359	1619516.50467	4304610.10532	1832661.49308	7525348.44465	71.7707447140221	6.165323985496173	0.00216196684020637	0.9375	1.97849678153385	up
Com_101_pos	Betaine	C5 H11 N O2	117.079	1.342	Full match	Full match	Full match	369711651.995	897798513.737	1315804163.31	497498057.918	523567115.116	533108107.828	499992349.77	455564481.102	1881454445.64	1875168127.68	750880060.594	1190164500.96	863543463.193	1236241463.42	1935084021.95	846491137.92	0.481428427605719	-1.0546067616438912	0.00225792304845569	0.875	1.58466527834954	down
Com_23394_pos	Temazepam-d8	C16 H5 [2]H8 Cl N2 O2	308.11575	8.046	Full match	No results	No results	259272.115253	384590.749038	549982.428484	259425.342964	194075.964539	535211.286347	369975.283668	479646.525931	745365.134112	903408.017408	728895.560036	4908537.75195	887726.031819	579553.277883	1927430.16121	4120460.21867	0.204857958129211	-2.287304156520991	0.00230452920873899	1	1.7158603779894	down
Com_5821_pos	Lagochilin	C20 H36 O5	356.26042	13.381	Invalid mass	No results	No results	342524.920002	313612.264576	323656.023491	376195.767364	333584.556448	297631.630938	499172.809336	408015.557952	978510.151546	1285117.7033	953164.614195	21563138.3981	1261064.75861	1301732.32037	7926362.31149	10630014.6026	0.0630599123647854	-3.9871330246849293	0.00236927892023839	1	1.8264218463396	down
Com_31144_pos	3-(3,4-Dihydroxyphenyl)-2-Methylalanine	C10 H13 N O4	211.08407	14.28	No results	No results	Full match	738130.482201	1019562.77154	2086718.89163	442342.888085	862289.569756	1723393.71508	955988.71886	1250008.07125	1863849.11606	2594054.90457	2407633.97763	1367202.83218	2463230.19228	3415905.85751	2260592.31093	1967723.28911	0.495002171769374	-1.014493240010201	0.00241798106288843	0.9375	1.88085124633228	down
Com_31355_pos	D-Xylonic Acid Lithium Salt	C5 H10 O6	166.04795	14.328	No results	No results	Full match	431417.645496	463560.652962	688612.876584	431488.969071	569948.828874	770471.397814	668607.420411	795978.221473	1697824.29403	2621889.8563	2069346.80128	545254.051186	2557889.77647	3377578.99698	659117.030527	2230727.79955	0.305850228650129	-1.7091027402689998	0.00242562503390746	0.859375	2.42655614554754	down
Com_5907_pos	FRH	C21 H30 N8 O4	916.48424	9.952	Invalid mass	No results	No results	3113280.46252	235720.162855	312812.540588	287342.538248	179745.400648	4210150.32878	377104.634579	368181.369572	1880735.59415	2358892.06015	7614523.18412	584931.319334	6196538.50098	12285830.3229	11483330.1278	28806744.6903	0.127568358292696	-2.970657563551922	0.00244366612042394	0.90625	2.11140257287273	down
Com_7515_neg	Norharman	C11 H8 N2	168.06873	10.373	Full match	No results	No results	9985594.5392	4094616.88538	16077381.0432	27997311.7978	4160454.04858	4915623.27628	566830.00623	554646.250144	261023.245537	285424.718498	574633.428695	323335.0033	428396.76486	917369.208377	406629.666019	783047.284725	17.174591449284	4.102203875380381	0.0024764408797371	0.90625	1.97598745934865	up
Com_7813_pos	1-(4-hydroxyphenyl)propane-1,2-diol	C9 H12 O3	150.06771	12.757	Invalid mass	No results	No match	3406909.14099	3868917.48158	4165909.37679	2972675.53952	5484810.37423	7135091.96619	4702208.48699	3632580.82091	12554591.4341	10004625.3969	9196582.0545	6132141.67536	6348535.77998	5026962.98668	7286330.67303	20720369.8477	0.457733132833213	-1.127421370254638	0.00274968631562882	0.9375	2.24470159529105	down
Com_23018_pos	Hydrocortisone	C21 H30 O5	362.20844	12.199	No results	No results	Full match	5968082.23837	5737273.42571	6289572.40498	5709611.26406	7460848.7493	10199960.7343	8981759.81027	10077630.1538	1994661.50407	2182116.73807	23874.0709006	4965265.38681	30263.3242095	182552.028178	116007.923578	32833.3325738	6.3420905284969	2.6649584709582124	0.00278818843167411	1	2.8567647641313	up
Com_11194_pos	4-Phenyl-3-buten-2-one	C10 H10 O	146.07281	14.044	Full match	No results	No results	5502299.59887	4594885.15478	3885050.98501	5531414.0676	3258941.13678	6502650.10529	6534654.5683	8743042.70527	9979840.24916	10450642.674	8183645.65301	7180271.58564	15152024.6338	8093923.78509	8298204.11396	6858592.16603	0.600467018044307	-0.7358430899401172	0.00282734458016059	0.921875	2.01898744450179	down
Com_29669_pos	4-oxo-4-[(pyridin-4-ylmethyl)amino]but-2-enoic acid	C10 H10 N2 O3	206.06908	7.215	Full match	No results	No results	630228.160469	4198135.03382	4939901.87355	4804528.37855	1245244.72511	568943.543958	6992422.75093	6971746.35476	377635.583649	456479.088802	423599.475851	455944.670899	588035.971235	662354.568215	1469616.59141	255056.495885	6.47322403299633	2.6944844352345227	0.00283384546040802	0.90625	2.38800156318346	up
Com_45601_pos	XLR11 N-(4-hydroxypentyl) metabolite	C21 H28 F N O2	363.22555	8.428	Invalid mass	No results	No results	266978.851029	371009.214126	352579.046956	232351.207695	143297.84412	215638.113868	340643.72213	309918.846322	439350.24307	889983.129593	1216895.45271	864158.919404	371941.216022	424527.60453	1374655.28867	329319.506277	0.377682378362045	-1.4047546217864195	0.00285072831013101	0.953125	2.06315612937621	down
Com_18765_pos	2'-Hydroxy-5'-methylacetophenone	C9 H10 O2	150.06754	13.242	No results	No results	Full match	1865953.46655	2549399.28426	3165126.76166	2277844.3052	2690501.57923	3440782.16715	4526031.27579	4303666.75717	6289610.27917	6051185.96109	5575635.49466	3981543.7234	4441176.21919	7490964.08377	2892987.06274	5632523.34466	0.58597423393454	-0.7710908660625597	0.00332780661590659	0.890625	1.86797767489906	down
Com_6847_pos	Dopamine	C8 H11 N O2	153.07613	1.337	Invalid mass	No results	No results	7032876.82863	7509595.44262	9603231.50914	4888492.79423	6229346.39192	12015473.875	11688378.725	11503161.5834	15200324.5718	13435682.5471	14838054.4785	20492378.802	12996482.06	21532143.4163	25172486.7392	7892969.54016	0.535651242451607	-0.9006341138841709	0.00339422465399775	0.9375	1.19205353401688	down
Com_14914_pos	2-Amino-6-methylmercaptopurine	C6 H7 N5 S	181.04184	12.189	Full match	No results	No results	12635669.5306	16136771.8379	14705326.5803	12961997.8938	10109127.7982	584925.868812	356042.974923	341682.83162	2634141.5244	13681.2732316	7450.96255308	5064099.27793	9692.78102462	59344.6386039	37712.2531513	10465.6386627	8.65574945250094	3.113658739822564	0.00344215733360476	0.90625	2.2712160630648	up
Com_4183_neg	FAHFA (18:1/20:2)	C38 H68 O4	588.51335	14.694	No results	Full match	No results	37297507.2254	17330296.2159	28227703.6785	23725889.0335	22066839.014	23820167.3857	33265080.8358	31976891.9433	15129734.4683	14644281.1605	22289103.9695	10358046.9333	11752576.0503	22393429.8091	5310242.85553	13570348.738	1.88579118224649	0.9151699321018596	0.00348367650591547	0.9375	1.53258157803848	up
Com_6331_pos	D-Raffinose	C18 H32 O16	526.14965	1.325	Invalid mass	No results	No results	5562201.8846	3412162.47375	5015832.94141	2950479.53812	4534187.34953	9705767.18522	3479037.86506	2980125.39604	7674994.7445	10716120.3579	15525867.6296	15764703.844	6984669.96643	7807472.42144	17906564.2924	4118968.44858	0.435145345490099	-1.2004307302613781	0.00354936954786154	0.890625	1.27558476035641	down
Com_29183_pos	PC (14:0e/6:0)	C28 H58 N O7 P	551.3941	15.79	No results	Full match	No results	4544037.961	3578228.35768	2855620.9312	3459212.80294	2639525.70489	5342739.2775	6692212.88099	3582938.53896	1148139.3444	1823869.9815	3063403.78251	1665745.61812	2300310.73695	3120285.30348	1255525.47247	3188960.39962	1.86121305787418	0.8962432138842645	0.00359258423863826	0.90625	1.60621453306613	up
Com_19759_pos	Irganox 259	C40 H62 O6	660.41947	14.387	Invalid mass	No results	No results	1300302.11184	937519.623788	2255629.73037	926508.776164	972581.165268	2087622.29956	1645983.54902	972819.051107	2908945.1989	4699313.86594	3428571.03716	1388871.58894	4204354.48246	5173979.35071	1253060.80571	6126682.3253	0.380312859355168	-1.3947413738671126	0.00360107650917124	0.890625	2.04651521888734	down
Com_53844_pos	1-(4-chlorophenyl)-2-phenylethan-1-one	C14 H11 Cl O	252.03062	8.125	Invalid mass	No results	No results	361719.579872	345225.872268	608704.705256	247861.904019	375253.178477	298509.37745	434233.530046	374472.832834	1059587.81774	1060315.22013	594356.412028	662141.661592	366624.368165	642140.097482	817486.763664	435159.007482	0.540277209018293	-0.8882282700935662	0.00371562394799236	0.90625	1.23995904673659	down
Com_34699_pos	R-1 Methanandamide phosphate	C23 H40 N O5 P	463.25573	14.11	Invalid mass	No results	No results	468839.129579	316900.522555	347398.129543	524474.265179	277388.008944	635048.77759	545431.414228	756131.910817	1286684.98209	1896168.75167	1286795.13731	434867.534659	1913762.35561	1256301.5528	451017.516892	1506149.05079	0.385935989418845	-1.3735665101035428	0.00375101318187716	0.84375	2.26081221609867	down
Com_11632_neg	Chrysin	C15 H10 O4	254.05786	12.34	Full match	No results	No results	1946070.79623	3034112.80583	3398726.07832	2690095.13702	2227030.69629	1849664.85604	2943850.6548	3180596.69364	917000.774914	859155.181823	2266800.22244	1235762.62335	1448838.19766	2659110.35514	1467372.84483	700642.851149	1.84082485202966	0.8803523658899395	0.00385357648496046	0.90625	1.30526649878692	up
Com_24593_pos	D-Galactonic acid	C6 H12 O7	196.05839	10.388	No results	No results	Full match	1479053.93975	1838890.92902	1545147.49289	1520931.73937	1197092.68807	2045831.39194	2229482.62588	2270737.14381	4691577.12783	6334877.77869	2858750.71145	2385812.35693	3424782.00231	2540972.73286	2261750.38772	2052417.49473	0.532077871271722	-0.9102906907470733	0.00390624829030661	0.953125	1.51479744996546	down
Com_33118_pos	(2R)-2-[(2R,5S)-5-[(2S)-2-hydroxybutyl]oxolan-2-yl]propanoic acid	C11 H20 O4	216.13548	14.29	Full match	No results	No results	818550.620183	774935.232562	944381.946408	449879.976157	644321.462686	1597316.57599	1078356.07201	1357893.1748	1492675.80639	2019440.45134	1162481.92421	2767103.31576	1445030.94755	2123573.84678	2581154.82143	1053414.6371	0.523434625964845	-0.9339187309610191	0.00398872878807392	0.890625	1.46807912251355	down
Com_167_pos	Tiglic acid	C5 H8 O2	100.05258	1.338	Full match	No results	Full match	327012224.854	797712331.904	1129622334.58	430084860.77	450946744.694	442095626.73	442047973.529	391414180.175	1607905539.32	1595032367.46	555868597.653	988400973.622	727118931.309	994754905.1	1385379647.31	753145565.105	0.512446318667327	-0.9645272119253028	0.00417537386958455	0.875	1.56520598195956	down
Com_12163_pos	Muscone	C16 H30 O	238.22902	13.874	Full match	No results	No results	2037869.7869	2549767.64834	1769967.66571	836746.439206	3091301.17858	6108101.31223	2060489.81366	1165575.0311	4617029.69815	5208943.02396	7394627.94556	2862251.73892	4635113.63804	5469376.26372	3463378.96241	11900705.8726	0.430717984180348	-1.2151845318227352	0.00425490663675856	0.890625	1.33188431341066	down
Com_986_pos	D-(+)-Camphor	C10 H16 O	152.11972	14.447	Full match	No results	No results	34001299.188	34934457.3288	53674328.6776	31760750.0219	42528842.3704	68704920.042	35201787.3627	41037310.8078	61887590.6742	66860986.7363	79288336.4631	91850653.7137	64614017.6466	51872018.4678	67385176.2098	217218621.191	0.487667213324633	-1.0360311140329415	0.00446123780578862	0.90625	1.6709112994327	down
Com_13446_pos	16-Heptadecyne-1,2,4-triol	C17 H32 O3	266.22386	13.914	Invalid mass	No results	No results	3642927.04005	4802343.48573	8105378.51865	3912573.44711	4327919.85361	4167776.20196	4730664.70181	4389963.9832	7389927.67427	7441852.217	9571077.92104	6527386.77959	5631567.74891	9905311.33472	7218690.89764	4500203.82467	0.654444972875711	-0.6116562024827157	0.00462831517204782	0.875	1.24064025952253	down
Com_4772_neg	Imidazolelactic acid	C6 H8 N2 O3	156.05359	1.672	Full match	No results	Full match	7023820.26943	9987937.20367	13002344.9151	6952338.76434	13242683.3972	23541954.0775	10449701.9367	10774400.5817	23574036.0177	23504580.6523	14372622.4468	14245234.1947	30533176.5686	17794033.0849	17413027.6221	51192891.049	0.493045618840345	-1.0202069573512487	0.00481405622259044	0.921875	1.73816308077643	down
Com_14323_pos	1-(2-furyl)pentane-1,4-dione	C9 H10 O3	188.04475	9.203	Invalid mass	No results	No results	125441.005545	1854609.65606	508469.249541	786784.824395	2890336.62721	206502.159532	137885.917503	152464.650138	6499514.75703	6475931.43664	2882354.88239	996302.536224	10935266.0095	5134993.24136	3013331.6918	372712.204743	0.183487178593684	-2.4462488384976675	0.00490350102710689	0.890625	1.82210848645718	down
Com_43078_pos	PC (22:4e/18:2)	C48 H86 N O7 P	819.61223	16.75	No results	Full match	No results	174596.55645	128390.030532	226721.650763	121620.648109	124773.235821	195631.726393	158336.675311	177486.063267	264778.758243	646266.885263	620754.939363	166713.790482	587720.434883	975958.610014	157298.760326	777736.037741	0.311528589644807	-1.6825635263536463	0.005005420368524	0.859375	1.84072130772273	down
Com_35617_pos	2,3-dihydroxypropyl 12-methyltridecanoate	C17 H34 O4	284.23447	15.552	Invalid mass	No results	No results	1334142.49139	1614595.11105	3335096.42391	1576904.18842	3960790.36311	3437175.19589	2845588.24255	3299430.10053	1816688.00367	1285093.34651	1131014.87289	915581.26482	995607.014991	2089533.13038	973282.476398	1778416.49586	1.94841147748481	0.9622983867829136	0.00505393253726508	0.859375	1.46329658220216	up
Com_41206_pos	(��)8-HEPE	C20 H30 O3	300.20715	16.199	Invalid mass	No results	No results	882780.939007	1891999.46638	1546396.37478	1012681.32678	779690.574886	3248625.88947	1678407.52988	1814952.15819	340224.271688	402094.763186	1570427.64013	418851.353925	758464.983254	901698.980411	472430.492906	920506.096805	2.22233433193861	1.1520758746685225	0.00535395715920598	0.875	1.97656176264811	up
Com_12906_pos	N-(4-butyl-2-methylphenyl)-N'-[4-(4-methylpiperazino)phenyl]urea	C23 H32 N4 O	380.2528	13.507	Invalid mass	No results	No results	1161515.72857	334917.292969	1688027.7618	1661133.86032	306704.34146	436435.023107	494994.729597	500815.463595	1469266.85133	2182994.87342	2223453.59279	1682840.45615	1788770.99208	1976525.24944	1204735.89426	1622111.22028	0.465315822281519	-1.103717850540996	0.00538847408768837	0.890625	1.52563571858094	down
Com_6444_pos	PC (14:0e/5:0)	C27 H56 N O7 P	537.37814	15.656	No results	Full match	No results	25913163.0987	23150445.7916	19948709.5875	12614348.8347	12667361.3547	21296288.746	24348096.4773	25111026.4281	2491522.35289	2880121.93828	10958321.0672	12848544.8084	2731620.3926	6816556.01275	5267617.83699	24906128.7659	2.39547754220017	1.2603132881485242	0.0054557187840396	0.875	1.56071097151786	up
Com_17691_pos	Cortisone	C21 H28 O5	360.19272	13.463	Full match	No results	Full match	1616867.67151	2405281.22886	6297197.89838	1535302.32104	3324600.20907	951081.679658	2902417.76257	2595895.11954	4372825.20766	5836904.17362	4809349.31519	4602324.1641	5380608.77229	5260570.70552	5142230.0276	5877858.82898	0.523915804490591	-0.9325931117574913	0.00571756215911514	0.875	1.80533076619459	down
Com_6195_pos	Arecoline	C8 H13 N O2	155.0946	6.65	Full match	No results	No results	4434555.27443	11296753.9008	9935145.49923	4344301.90341	11449268.5489	8441462.00157	6293933.74466	6560560.30301	37131508.4984	34081105.55	24024653.4505	23156243.3589	12809601.8436	26489996.0926	28573884.7319	3929555.83191	0.329953310866589	-1.5996662005577182	0.00597852752696765	0.875	1.41442036992273	down
Com_18147_neg	Corticosterone	C21 H30 O4	346.21489	12.561	Full match	No results	Full match	4751894.73553	6452833.67141	3217377.83826	3808298.42515	4736431.10569	2251435.27876	5358497.63932	7526147.88951	3104218.66719	3196523.44415	2386455.23915	3096898.73567	2001899.72548	2189735.94129	1924915.15412	3553210.44379	1.77604036237046	0.8286643688107783	0.00612025347749553	0.90625	1.48435472808424	up
Com_1352_pos	11(Z),14(Z),17(Z)-Eicosatrienoic acid	C20 H34 O2	306.25521	15.513	Full match	No results	Full match	118780284.822	71456835.4234	185367841.148	229145898.119	161089828.827	135547902.606	60970584.8962	195842938.767	120712540.517	102922452.578	71935999.8965	45567780.2953	44211699.0741	51789008.0744	25011032.3435	70499518.5005	2.17441480633517	1.1206271850560563	0.00615506345309827	0.875	1.37956704104547	up
Com_30587_neg	Chlorogenic acid	C16 H18 O9	354.09575	5.792	Full match	No results	Full match	188243.316471	270347.387002	255337.875401	190619.343975	243494.665842	289264.110559	148484.658659	157582.556676	282937.797904	306925.57918	280933.059385	353336.916378	648394.923761	366492.869718	889101.731109	273140.587101	0.512566560268753	-0.9641887342994185	0.00628018783329126	0.953125	1.00445235202267	down
Com_2701_pos	4-Hydroxybenzaldehyde	C7 H6 O2	122.03691	2.395	Full match	Full match	No results	41961109.9746	25625015.001	32409793.0826	38111481.9116	22152755.5346	20508995.8302	6246544.50541	7539508.77476	61737885.6522	64399943.672	63804604.4758	75025640.3633	64219680.7255	58261863.2943	60578463.8347	17995050.6077	0.417479715049073	-1.2602219948074391	0.00638076877879164	0.90625	2.15101325819729	down
Com_1471_pos	19(R)-hydroxy Prostaglandin E1	C20 H34 O6	352.22222	12.161	Invalid mass	Invalid mass	No results	19383045.2772	15847803.6232	14774299.9638	12263839.454	15739539.7275	29715457.8855	18753905.9264	21943267.8736	2268277.02784	9660024.48272	376844.578075	18942182.8589	5787020.96109	212599.41936	145811.273851	134254.900112	3.95504832308062	1.9836953217632696	0.00640397955430435	0.921875	2.09058980796141	up
Com_9725_neg	OxPG (16:0-20:5+4O(2Cyc))	C42 H73 O14 P	832.45824	16.269	No results	Invalid mass	No results	1983462.71177	4429442.83804	1067907.98062	2392070.28813	3776320.75482	10450880.0269	26845181.774	9571995.0672	642176.121116	640097.686652	715123.380197	892535.227184	848006.379794	5372859.29473	827712.250472	1812643.33805	5.14989958422326	2.364544302052071	0.00645762888941546	0.90625	1.67233684201443	up
Com_8986_pos	Biliverdin	C33 H34 N4 O6	582.24632	12.107	No results	Full match	No results	15910884.1618	13717217.1381	11745385.702	14076997.8267	27461151.7234	48657464.293	11732141.1888	14800273.893	7941267.41489	5790001.70672	4055688.43476	7429665.26315	767465.117406	178930.489241	26880.9086847	206651.066439	5.98947640973077	2.5824298904763308	0.00662705144265079	1	2.57016673474049	up
Com_5832_neg	Kynurenic acid	C10 H7 N O3	189.04275	6.309	Full match	Full match	Full match	4198144.32054	9806101.44695	9221151.22695	3959443.98306	9937137.06082	5082876.33006	2689124.83567	3616960.05372	10978676.1299	13020912.361	26571739.7404	15753317.9159	10922182.0502	21249347.4363	65415656.7107	4489575.00111	0.288067303132686	-1.7955221771362453	0.00670890437087526	0.9375	1.78966706393113	down
Com_3360_neg	PG (4:0/16:0)	C26 H51 O10 P	554.32301	14.386	No results	Full match	No results	37396796.5574	23742746.0207	54600298.8023	13988614.505	37823562.2691	58063313.399	108334989.126	66038307.8294	9551475.54748	7517661.20768	20939135.0462	38299817.4925	12832631.5151	40054210.4933	9116550.76475	10687415.4246	2.68450730336057	1.4246573298408023	0.00674608702928163	0.859375	1.52084766140506	up
Com_19110_pos	2-((Dimethylamino)methyl)phenol	C9 H13 N O	151.09962	7.626	Full match	No results	No results	1139899.15021	2872228.48067	2211203.08704	1317083.27167	2981030.84707	1280476.65847	1325452.65509	1549090.70396	5477340.8172	5031350.98013	3277818.13424	6102020.29174	3605116.3194	3344249.91227	6689645.13677	1071860.19659	0.424182618646487	-1.237242588838009	0.00676318655050691	0.875	1.44820753567226	down
Com_30228_pos	2-(cyclopropylcarbonyl)-3-(4-fluoroanilino)acrylonitrile	C13 H11 F N2 O	230.08263	9.231	Invalid mass	No results	No results	93144.1928854	83514.561908	96121.7493192	85452.5805057	74091.6539815	147322.17561	104039.730972	114695.257191	3240079.65373	4531440.18951	381986.700364	1336228.9211	1216345.06435	130961.607406	197569.724988	131936.318233	0.0714976454250706	-3.805960458226463	0.00677715920168507	0.96875	2.59777105876344	down
Com_8034_neg	Vitamin B2	C17 H20 N4 O6	376.13853	9.843	No results	No results	Full match	1255058.12561	5558004.94042	2496883.99338	1327506.24997	3037722.04523	3473065.81002	2059821.28833	1758961.90754	3749080.55743	4369043.30357	22868023.9469	2358666.98398	6577183.57439	15937021.6537	5983651.15854	6167331.30182	0.308293245049714	-1.6976248156921683	0.00680481319580221	0.90625	1.08302657820797	down
Com_12603_pos	ACar 20:1	C27 H52 N O4	453.38005	14.317	No results	Invalid mass	No results	17806456.1805	12048220.0893	11871175.123	11172887.0374	3998226.42479	7030543.4087	19784003.8476	13767841.9137	8276111.21669	8935082.82153	4490875.04707	5695648.60268	3066325.59326	5420570.83001	3646001.87767	5825125.96218	2.14921749334645	1.1038114858812222	0.00683883471310677	0.875	1.48508799818669	up
Com_11899_pos	Xanthurenic acid	C10 H7 N O4	205.03748	7.364	Full match	No results	Full match	3206437.48166	4205349.48389	5669652.5773	2481931.91362	3971408.26327	4916813.50188	4852441.29557	5380216.41807	8059906.93216	7741638.63092	9320294.17876	5598065.27806	3045795.22119	8929018.1632	10330798.4503	12266731.3522	0.531215448814229	-0.9126309911174648	0.00701190556197279	0.875	1.39300440323536	down
Com_17124_pos	Gamma-Glu-Leu	C11 H20 N2 O5	260.13684	8.435	No results	No results	Full match	1590922.26338	2202846.26223	1767992.6221	1620184.30787	834925.765997	3351084.01649	539611.634424	1309535.72551	3086660.79	3126655.14406	6857570.16244	4555102.88218	1745645.08128	1500406.35792	7772869.27593	4535195.90602	0.398344199304439	-1.3279125283674695	0.00734474152565699	0.84375	2.02499785955758	down
Com_5678_pos	14-Deoxy-11,12-didehydro andrographolide	C20 H28 O4	332.19811	10.596	Full match	No results	No results	6790411.31614	12470375.5558	7991746.27532	18968634.4942	10290977.1886	8539178.28085	11235949.5959	11413745.0253	16511365.9566	17221627.53	27536359.5448	15435732.9573	10144054.5183	19418274.1538	27210348.8065	13356218.6519	0.597280115041178	-0.7435204032585061	0.00748318049825757	0.859375	1.42286933316001	down
Com_5323_pos	5-Aminosalicylic Acid	C7 H7 N O3	153.04254	5.775	No results	No results	Full match	12719778.8362	4636296.87014	4260292.07086	1506855.44356	11995721.2715	29180424.2132	4755670.91232	5243182.0357	16469312.0727	21676454.4604	29769489.6292	15134122.7393	18140865.3084	31425500.2138	18618834.7831	21940254.1309	0.429035906785322	-1.2208297003715531	0.00750420300835816	0.90625	1.64079197383083	down
Com_25414_pos	3-(3,5-dimethyl-1H-pyrrol-2-yl)-2-(2-thienylcarbonyl)acrylonitrile	C14 H12 N2 O S	256.06644	1.292	Full match	No results	No results	1262777.55131	566641.276544	1106276.86771	759866.042547	1090697.63387	3006181.05628	1063520.89221	916999.226132	2557303.53917	3341836.96869	1606364.73871	1564149.71466	4784842.43968	1281617.27744	1851845.7787	2527857.791	0.500771242198851	-0.9977763799178874	0.00761800003689179	0.90625	1.73243086909196	down
Com_13908_pos	5-Hydroxytryptophan	C11 H12 N2 O3	220.08459	5.848	Full match	No results	Full match	4910737.42735	3474063.47575	6585761.02516	3124246.4688	2973744.0826	5391285.35662	4128179.65645	4393387.6808	5084594.83461	5810804.9104	7211452.87603	6619207.34481	8233394.64741	5964030.9262	10410304.5149	4346159.19792	0.651666137185184	-0.6177950653838529	0.00777331359288524	0.875	1.27008841980068	down
Com_6187_pos	19-Nortestosterone	C18 H26 O2	274.1926	12.53	Full match	Full match	Full match	19616364.4398	31052313.9617	26115774.5461	23177478.4127	20620510.4669	23865972.246	28068821.5343	23582852.6487	10485404.2213	7548610.0615	7067816.5862	28236348.5587	10065191.8889	8202486.79339	13301847.3921	1589384.75807	2.2671293065048	1.180866678036423	0.00777368020474675	0.890625	2.1373593369116	up
Com_41928_pos	2-(4-methylphenyl)-2-oxoethyl thiocyanate	C10 H9 N O S	191.04048	6.434	Full match	No results	No results	158277.808385	169909.185776	256070.706084	196430.611309	307694.365454	300778.430668	214556.430222	330696.215514	952488.058383	1068307.66165	264291.792488	243526.146323	285158.209951	634988.613075	1715294.84286	1145917.98813	0.306564490450313	-1.7057374964493548	0.00787382455667513	0.84375	2.12772419535074	down
Com_55979_pos	Valdecoxib	C16 H14 N2 O3 S	314.07153	8.426	Full match	No results	No results	108586.633882	179788.420366	129771.27231	78180.5082576	222854.279022	174196.934224	134824.915992	162398.354609	290379.783336	419785.372972	384983.434845	226167.673236	482992.871825	365519.777234	702300.275182	87084.6259988	0.402337037214713	-1.3135235432362529	0.00789905242886103	0.890625	1.3825148057615	down
Com_30_pos	Hypoxanthine	C5 H4 N4 O	136.0383	1.951	Full match	Full match	Full match	1724783853.54	2940671569.06	3084316016.62	2678288484.21	2314314467.29	839689991.926	598081763.543	902597196.532	5291200662.01	4726219590.4	3708818084.76	4315161677.73	5946320761.73	4043986534.97	4579031087.23	1258686610.52	0.445320324704575	-1.1670846360790539	0.00796703318996277	0.921875	1.95248488923146	down
Com_15884_pos	Phenylpropiolic acid	C9 H6 O2	146.03656	8.878	No results	No results	Full match	1224337.67774	1056308.26927	1498634.4502	874156.099645	458144.372976	571153.630591	427196.088508	619109.773636	4500581.89927	4168758.80465	4185182.01912	6526458.04321	1279074.43087	1356747.38187	8685133.90291	454633.686035	0.215975003869047	-2.2110637449102604	0.00803667721730124	0.859375	2.11107334391646	down
Com_33098_pos	Galangin	C15 H10 O5	270.05232	9.792	Full match	No results	No results	145136.556181	422266.101632	560060.534451	164362.890984	244408.037663	752821.348352	423955.094632	431433.887227	474504.921225	779034.062027	1193277.58979	1905867.80965	266157.179984	878134.031527	1969876.69141	2699396.92181	0.309302318580391	-1.6929104467434226	0.00817350773319839	0.890625	1.61674935911937	down
Com_41_pos	Stearamide	C18 H37 N O	283.28674	15.515	Full match	No results	No results	5556584938.06	6168081676.3	3945563591.98	3202055048.78	7322236937.31	4738648580.8	4792318120.12	3821458101.32	938821423.59	1393396554.04	3333188112.91	3126489960.19	2048400638.52	4952378269.81	1932738073.47	3583677544.48	1.85587211484926	0.8920973001048152	0.00822047773328535	0.890625	1.93990662684295	up
Com_27387_pos	13-Hotre(R)	C18 H30 O3	294.21926	15.213	No results	No results	Full match	2372970.92004	2106893.85053	2418470.60534	1461283.38663	1919124.32207	2359914.95782	1982306.91089	2327651.02028	2653685.72323	4322601.56295	3123186.57712	2641696.78064	3722087.31212	3828878.99655	1696877.79921	3722869.94676	0.659174392398237	-0.6012678970835589	0.008277230898176	0.890625	1.35582503089739	down
Com_10671_neg	3-Methoxyphenylacetic acid	C9 H10 O3	166.06296	7.317	Full match	No results	Full match	2462195.78142	4351733.56309	2210175.3696	2020276.29094	3512137.67036	3754350.31341	3441885.93288	3683192.78979	7866615.51242	9418347.93135	20259793.7805	4998533.13176	7279987.76734	8325908.18693	27458571.7116	2072922.37487	0.290097517450686	-1.785390145359411	0.00848029867755893	0.890625	1.60809756163958	down
Com_59791_pos	PC (18:5e/21:1)	C47 H84 N O7 P	805.59856	16.638	No results	Full match	No results	70010.5119026	76586.884026	95784.2653185	66099.9856765	61560.7232422	103121.072111	85660.4210662	87491.9511943	109601.767558	387339.300223	297976.087939	77142.1611715	285679.609862	555618.976035	78070.7261463	316097.636091	0.306670348675056	-1.7052394127540162	0.00858242208831705	0.875	2.01636701179051	down
Com_10880_pos	Tyrosylalanine	C12 H16 N2 O4	252.11079	6.259	Full match	No results	No results	3372426.52653	3805314.65391	5839335.4312	2804500.13408	3324066.83223	2386742.8653	4451540.27639	5298386.44723	20606091.6818	15272019.1745	7227854.58832	10693638.6607	9137684.43837	8998610.44239	13364149.9791	1888899.36005	0.358787595994179	-1.4787980806252217	0.00966391910912041	0.875	1.17190322937993	down
Com_14336_pos	methyl 3,4,5-trihydroxycyclohex-1-ene-1-carboxylate	C8 H12 O5	188.06829	7.193	Full match	No results	No results	1062911.37871	761805.001789	1049786.74831	788417.294978	583383.538048	4076881.6783	913136.834447	934245.571416	5034139.00436	6032540.31414	1649194.7	927438.616592	6818845.46257	1118138.14294	5534780.54671	3509252.01155	0.33210745981724	-1.5902779657821637	0.00986273197966167	0.890625	1.56080241578554	down
Com_1940_neg	N2-phenyl-4-(piperidinomethyl)-1,3-thiazol-2-amine	C15 H19 N3 S	273.1302	9.807	Full match	No results	No results	50630640.7903	2138841.08727	167647666.76	27196526.0969	16138295.0685	3583014.16098	729946.348475	744914.591456	428703.889362	474445.435891	702648.766796	723192.928629	843531.213171	965805.370504	1045457.32483	430941.060934	47.8758616853321	5.581226548253272	0.010041713202398	0.90625	1.8197915247462	up
Com_2264_neg	MGDG (15:0/16:0)	C40 H76 O10	762.54312	16.333	No results	Invalid mass	No results	18281695.574	43533751.7964	13257473.7654	20569808.6279	35302733.9753	64991644.5248	217688186.069	104249356.123	963106.424962	2967380.54748	9349338.31145	6389377.55445	2519950.28279	84769102.8758	3252552.73305	32109742.8819	3.63879035452364	1.863458934059014	0.0104988961385507	0.859375	1.69864918182409	up
Com_7275_pos	Picolinamide	C6 H6 N2 O	122.04801	1.922	No results	No results	Full match	10194312.2849	4561243.56566	7232072.14322	3663652.28192	3066535.97856	3951735.91324	6995481.96114	8687056.01724	8470767.23074	7332749.90514	9744808.74475	9740830.59997	8639893.82332	10431601.6543	23599743.5915	8556365.0654	0.558875410985161	-0.8394013931916248	0.0108106502546658	0.84375	1.49560330484142	down
Com_18961_pos	8-(2,3-dihydroxy-3-methylbutyl)-7-methoxy-2H-chromen-2-one	C15 H18 O5	300.09918	11.482	Invalid mass	No results	No results	10187968.7785	1535832.56603	4063627.16166	2174160.96808	2662886.22455	13646343.1109	2080376.87332	3054578.70307	1972426.05844	2777011.69186	958702.354391	1323559.60198	899646.677782	583046.35932	2504705.7585	1134559.6022	3.24229742579374	1.6970164397252814	0.0109279324004663	0.875	1.3664006843601	up
Com_1143_neg	LPG 18:0	C24 H49 O9 P	512.31188	14.548	No results	Full match	No results	78951633.0338	148364243.722	90495668.4207	40862307.7611	109868255.397	543017628.789	172891269.37	40124682.9807	9841421.42548	6717211.14837	17644068.4219	48638515.7503	8856778.16776	108684676.566	6648544.46769	140359201.016	3.52507043855204	1.8176520859750913	0.0110323907648823	0.828125	1.8106694745123	up
Com_30168_pos	N-(1,1-diethylprop-2-ynyl)-N'-phenethylthiourea	C16 H22 N2 S	274.15244	5.802	Invalid mass	No results	No results	945295.106585	1407631.26442	1946630.45446	941104.161081	773761.976397	1162426.56937	2061791.69125	1948398.24183	1635483.90835	2552919.67241	2494805.32877	3264852.29208	2103499.09523	3386756.65004	3244359.41096	1078992.50896	0.566097911102409	-0.8208764947532949	0.0111483580508961	0.875	1.41048983650074	down
Com_3232_pos	DL-Carnitine	C7 H15 N O3	161.10512	1.521	Full match	Full match	Full match	25762935.9501	20851103.0017	39358397.5031	17660141.1633	16581667.3609	25538333.4735	23989808.1431	24073134.8814	49241879.2329	46920285.2086	37453609.1644	36530361.3115	17957395.8598	32532879.1992	34626885.8372	58639206.7472	0.617438599233721	-0.6956324188951306	0.0114275624523937	0.84375	1.23362589924106	down
Com_818_neg	Sulfoacetic acid	C2 H4 O5 S	139.97804	1.215	No results	No results	Full match	41195061.0786	196407489.928	441811681.146	58356626.6954	90530800.974	53169781.2771	12847454.5025	14207292.7872	445811501.94	123244773.682	540194382.544	369521238.32	87136387.8691	391489275.939	482814800.932	143147967.003	0.351683881826736	-1.507648879177771	0.0118793183334409	0.859375	1.4319844896665	down
Com_31801_pos	S-adenosyl-L-methioninamine	C15 H22 N6 O5 S	398.13683	11.423	No results	No results	Full match	4553253.24391	1432452.8171	4796919.72659	1942241.33401	2079427.63686	4688186.9048	2494634.10322	3037538.33898	2334137.02542	2943236.70371	575046.11078	1142909.57768	1081903.9876	602191.295321	1481269.90503	2018679.64715	2.05467486147253	1.038910115146242	0.0120095568571354	0.84375	1.41735385742618	up
Com_17509_pos	All-Trans-13,14-Dihydroretinol	C20 H32 O	288.24423	13.211	No results	No results	Full match	1438999.84047	2097280.71758	2257125.09498	1677639.37727	1481014.58684	3320285.83969	1911519.157	2244698.9402	2933673.05637	3804479.92605	5870277.32258	2099496.06905	3303909.72881	8273262.43974	3146356.35367	2096428.22538	0.521080450934196	-0.9404219638356645	0.0121430943900465	0.84375	1.88231867411167	down
Com_296_neg	Phenylacetaldehyde	C8 H8 O	120.0575	5.825	Full match	No results	No results	81537043.3521	119749771.117	201762858.171	172765528.943	344514832.158	61610002.2415	19479099.1073	65020323.2026	530533687.646	401216021.97	223853829.877	556614180.871	2452223091.9	597327837.471	2020244579.42	42495914.3794	0.156266104398564	-2.6779232168649707	0.0122707106276343	0.875	1.6251891833459	down
Com_23822_pos	PC (16:3/16:4)	C40 H66 N O8 P	697.46706	14.791	No results	Invalid mass	No results	927554.45386	986683.257437	1038924.54374	671692.559237	1418675.18876	981980.708949	1145097.44038	1174917.40699	1484306.63983	3965237.47809	3407485.74232	817344.148201	3894055.60856	5281673.99938	934895.044271	3271635.38872	0.361957670902111	-1.4661071035188389	0.0123322443986804	0.796875	1.9939888609451	down
Com_35457_pos	(2R,3S,4S,5R,6R)-2-(hydroxymethyl)-6-(propan-2-yloxy)oxane-3,4,5-triol	C9 H18 O6	244.09214	6.349	Invalid mass	No results	No results	1067034.72419	1030816.89993	1240822.20768	760740.848621	828158.344812	1757630.92808	1273562.44442	684562.222932	3006870.40456	3174645.23009	1263783.34033	1445822.51309	1501331.77966	2678308.30985	1855115.19395	915925.412063	0.545602610138429	-0.8740775487203644	0.0123468859659578	0.859375	1.04776331803402	down
Com_8110_pos	4-(Diethylamino)salicylaldehyde	C11 H15 N O2	193.11015	9.481	Full match	No results	No results	3880330.10674	6326124.82545	4014861.51208	7440651.55244	7098536.3725	7339060.14763	12626055.7737	11419245.4786	17647047.5353	21047118.3119	18131368.9692	5916352.62279	21589775.7825	13259355.2409	6669321.62627	15393007.5297	0.502659281718338	-0.9923472676847288	0.0124210227036103	0.828125	1.64627446925415	down
Com_34349_neg	PG (18:1/18:1)	C42 H79 O10 P	774.53993	15.799	No results	Full match	No results	948820.607946	818591.685357	1241157.01194	387539.238207	951059.971112	1139913.39265	402561.402037	442402.169554	114787.372019	126610.847801	276644.977715	630979.736957	137270.710865	1026023.6693	266621.057938	344525.516861	2.1659393507957	1.1149928461173846	0.0125390018153753	0.859375	1.63696915668555	up
Com_58297_pos	1-(3,4-dimethoxyphenyl)ethan-1-one oxime	C10 H13 N O3	195.08664	7.825	Invalid mass	No results	No results	93953.5838693	77893.5140935	128372.415487	74322.990135	80603.8429843	157598.025889	110987.597705	104194.980125	200503.36745	343790.492641	137554.120154	115725.795172	120305.04603	125297.884466	583136.0648	318693.329019	0.425668048240146	-1.2321992931762769	0.0128192523341101	0.890625	1.3925108533913	down
Com_2723_neg	PG (15:0/18:1)	C39 H75 O10 P	734.51175	16.046	No results	Full match	No results	17987969.5976	37792971.1691	26051104.541	24817323.2706	42579115.8456	141416315.031	171135916.421	87807935.924	1125504.1729	4927727.73994	20045010.2755	16245387.5254	5836943.81543	79022731.064	6837912.61344	23246385.6498	3.49416382358899	1.804947250480993	0.0128214377460998	0.890625	1.90073022373142	up
Com_5950_neg	1,2-Dipalmitoylphosphatidylglycerol	C38 H75 O10 P	722.51101	15.811	Full match	Full match	No results	8324336.91614	18429489.0987	15771844.0281	7015332.48399	16162773.832	6621626.7741	10309991.7227	9889714.48803	528781.925316	1529696.20226	6966008.67141	9399131.33384	1185525.30134	14786000.3282	1969608.36239	2508127.7493	2.3801969301871	1.251080942630195	0.0130973129852937	0.859375	1.82425656741471	up
Com_32632_pos	Pro-Leu	C11 H20 N2 O3	228.14686	14.539	No results	No results	Full match	512758.323017	655854.141004	1011415.00184	674315.829062	799292.741006	1705557.99573	1531906.65181	1167620.74855	1481494.89116	1900895.5277	2354167.66107	1434117.68663	2312445.14462	1757293.58492	688610.951132	2774258.8123	0.548089888610744	-0.8675155753909064	0.0132558687603616	0.859375	1.93910146768209	down
Com_41154_pos	PC (3:0/16:3)	C27 H48 N O8 P	545.3115	14.685	No results	Full match	No results	439102.257345	419591.490397	491195.125155	291952.718835	429992.462758	441640.202862	1117081.11493	1201740.71089	702140.266513	1589599.06279	1396325.53898	575576.083393	1588555.04869	1957185.89455	538134.467877	1409064.30937	0.495285822517644	-1.0136667702530682	0.0133270773154663	0.90625	1.98982408324771	down
Com_8313_pos	4-[2-(1H-indol-3-yl)ethyl]morpholine-3,5-dione	C14 H14 N2 O3	258.10017	6.926	Full match	No results	No results	5392898.91219	8176700.66946	12008995.7974	7480552.93894	3597692.60526	7929977.73037	12858686.0852	8598609.24624	11448425.1838	14238522.802	14372998.7954	14759414.8398	11071968.3966	14458445.3624	20057281.2036	7085600.42869	0.614405819157572	-0.7027362147169415	0.0133464192413444	0.84375	1.47864340792384	down
Com_1076_pos	D-(+)-Maltose	C12 H22 O11	364.09726	1.309	Invalid mass	No results	No results	56672190.7331	35314107.0258	76447048.4443	39601968.4267	53481532.7339	51709518.1698	21049090.6705	19909000.0361	194805212.347	212510347.31	181863144.778	160323086.935	109205244.807	52456181.7367	122337954.051	19920307.0814	0.336222930028846	-1.572509976765296	0.0136359880330656	0.84375	1.33848158983406	down
Com_26115_neg	Epigallocatechin gallate	C22 H18 O11	458.089	8.413	Invalid mass	No results	No results	193274.978378	288153.289653	259656.126884	232938.493806	225765.198551	475339.761987	221920.824578	285344.071403	719491.868665	1136526.72343	1767511.22856	214318.008626	315212.906719	1051662.27764	359036.086111	3321619.03247	0.245616192441603	-2.025522420233238	0.0137903931401852	0.859375	1.80112363620596	down
Com_24830_pos	Ecdysterone	C27 H44 O7	480.30743	11.844	Full match	No results	No results	2614528.25835	3993299.90373	4710761.42542	4496127.57676	2703175.01777	4696552.84168	5306522.11653	6068445.47391	3167426.88944	2553336.23111	3382092.87601	3060002.35033	3056918.81039	3053530.63302	1944141.81459	1010443.99239	1.62943216460168	0.7043692920397387	0.0137990415765472	0.84375	1.31333281399029	up
Com_7012_neg	PG (17:1/18:1)	C41 H77 O10 P	760.52717	16.155	No results	Full match	No results	4510385.89731	3552743.10592	1872707.22378	3684195.2722	6957033.30088	21391572.5627	48731563.6483	17388799.0276	307945.337166	419602.095996	2184610.97299	2017678.9594	405038.464181	11724421.6298	544373.486911	6697301.32484	4.44792903065927	2.1531337691916486	0.0140513941956761	0.828125	1.66576014686608	up
Com_9398_pos	N-P-Coumaroyl Spermidine	C16 H25 N3 O2	291.19411	7.687	No results	No results	Full match	3284278.73426	3459573.16291	5006022.971	4310359.71274	3285406.59646	2928654.49311	3068346.9088	3085334.79178	6391661.38156	8236515.10669	5574591.61341	11353043.3872	6554289.36482	5548551.80249	17392078.8894	2321697.37791	0.448585889068349	-1.1565438558526193	0.0140919969762947	0.875	1.46397801075629	down
Com_20981_pos	5-trans prostaglandin F2��	C20 H34 O5	376.22018	9.147	Invalid mass	No results	No results	1625943.72313	1553137.81761	3594228.17342	1636543.0173	1212130.8435	2144913.15961	1185796.27871	1309692.85983	2269740.72044	2739123.7684	2190533.23543	3796701.09215	2346678.90954	3939090.61184	5853716.47821	1653706.97008	0.575344628486444	-0.7975017129689087	0.0141052408199855	0.90625	1.30754747548302	down
Com_59220_pos	4-[1-(dimethylamino)ethylidene]-2-phenyl-1,3-oxazol-5(4H)-one	C13 H14 N2 O2	252.08498	9.274	Invalid mass	No results	No match	124370.64481	118395.18049	146022.239751	127816.623022	112032.393341	206630.065425	141758.742351	158299.794204	151924.880799	154786.083505	234846.511501	354043.488521	169335.179577	193133.75916	538419.143107	240657.616538	0.557311706700979	-0.8434436363895893	0.0145136008015412	0.90625	1.88915461630575	down
Com_25074_pos	methyl 2-(acetylamino)-4-amino-4-oxobutanoate	C7 H12 N2 O4	188.0793	2.412	Full match	No results	No results	519758.310836	622496.189168	705559.146457	582815.102035	390024.555129	681248.085673	1276496.92317	1439472.27101	2415517.30465	2211174.22734	1040754.06764	1133755.89258	1551347.8241	1969682.23597	3398676.69059	455341.401993	0.438611814777906	-1.18898342083317	0.0146690651960157	0.828125	1.19298585728839	down
Com_4858_pos	VNK	C15 H29 N5 O5	359.21992	9.062	Invalid mass	No results	No results	1129207.86495	2635387.04978	4258004.02784	4373779.37056	3182405.58379	4668740.85632	2254006.44237	2607536.83322	12961902.5069	13593123.399	7536900.40225	3357980.58378	41233001.3448	3894935.56687	27622669.0931	2590977.78525	0.222614914272502	-2.1673778444078726	0.0148172633013233	0.8125	1.42855041636106	down
Com_23140_pos	4-methoxy-6-(prop-2-en-1-yl)-2H-1,3-benzodioxole	C11 H12 O3	192.07831	12.022	Full match	No results	No results	7611741.12949	1244967.44342	1886224.7644	1290952.49509	1592764.52682	8875767.41973	1570370.58668	1428937.18921	1852167.74746	1243154.53421	809902.148207	1245069.98145	689358.287889	33684.0090138	127929.31886	274016.631557	4.06383695238027	2.0228425200453124	0.0150215413975926	0.90625	2.23221122772099	up
Com_208_pos	LPE 15:0	C20 H42 N O7 P	439.26886	14.496	No results	Full match	No results	586111257.121	351360313.518	669679058.614	165521769.707	532745477.822	2973151287.55	1024952094.44	456170336.13	235576303.186	131678182.779	249286111.489	275767688.558	82704583.6537	322724181.192	68342198.0113	655979877.567	3.34297425160676	1.7411322430132596	0.0151428823109014	0.859375	1.67415564545248	up
Com_14162_neg	SHexCer d34:1	C40 H77 N O11 S	779.52388	15.774	No results	Full match	No results	4147587.25794	4827058.48131	9392090.61483	1745961.31882	10328919.9072	9746511.95689	2512401.96975	1535158.34233	302900.081829	270096.819321	2729059.87785	3268116.72177	507046.726055	2840534.92213	2189489.60058	1735277.64446	3.19563794733392	1.6761039660963686	0.0151468081048891	0.8125	1.79783019380162	up
Com_13287_neg	Catechol	C6 H6 O2	110.03688	6.704	Full match	Full match	Full match	1612918.45347	3218216.42206	5356969.88783	1728349.11907	1770156.866	1662814.1282	7912980.55445	8845165.73883	5613782.02558	8801055.94929	5273268.42858	4461973.46962	7456402.11441	7753509.62778	19962234.2356	7520022.38725	0.48034846248041	-1.057846725093866	0.0152031112426557	0.765625	1.4243217016438	down
Com_3547_neg	Oleoyl ethanolamide	C20 H39 N O2	325.29821	15.104	Full match	No results	No results	17605053.1473	29880000.583	29914286.5693	19204197.1493	23519438.403	22153099.5572	29846676.7252	21805793.8637	60948507.0351	66402052.8703	19986805.1295	50512741.2054	48852771.1708	43403902.2211	46031451.0965	19208238.3425	0.545744964076575	-0.8737011822416525	0.0152319258260037	0.8125	1.21767072946276	down
Com_51979_pos	1H-indole-2,3-dione 3-[N-(5,6-diphenyl-1,2,4-triazin-3-yl)hydrazone]	C23 H16 N6 O	392.13235	9.191	Invalid mass	No results	No results	384135.840089	245663.975727	270753.351159	365964.752799	262260.489002	955363.47384	262775.023545	264374.481965	731800.463866	748387.372115	685739.662773	548828.898221	402702.397218	325416.361556	650024.00289	747302.681998	0.622141697241637	-0.6846848929457688	0.0152535131813849	0.84375	1.39264144760676	down
Com_7400_pos	ethyl 3-oxo-3-(1H-pyrazol-5-ylamino)propanoate	C8 H11 N3 O3	219.05916	1.287	Invalid mass	No results	No results	7655389.74983	6596887.24576	5115350.59763	6035276.96289	14153817.8841	8727734.86462	4231862.17222	4907994.52315	26705368.6372	26419856.47	9440044.40106	13408010.7472	25220432.9935	18250951.3435	10708016.1945	4090503.29954	0.427763348962272	-1.2251152181243425	0.0152812324653826	0.828125	1.8150744027856	down
Com_3078_pos	16��-Hydroxydehydroepiandrosterone	C19 H28 O3	321.23526	14.142	Invalid mass	No results	No results	21595186.3885	15678623.2351	29021343.9228	21207645.3331	14487699.8552	17094116.3008	9994487.79259	17132452.1402	46099046.3373	53709905.0379	24781954.5498	11222774.2601	59181079.2047	24976571.0213	31522191.5684	61823537.5273	0.466656859343839	-1.0995659931038113	0.0152988476285787	0.859375	1.65139931512185	down
Com_38_neg	Stearic acid	C18 H36 O2	284.27146	15.022	Full match	No results	Full match	7717139234.24	5622078741.06	15753872537.8	6883003065.6	3467843507.63	10082429580.7	20274675319.3	12854755023.1	5106535345.52	3000108833.79	8278449912.01	4366040402.71	2346277168.25	7142680172.2	4930443856.02	3076744694.02	2.16108952527991	1.1117588385102757	0.0153149467379969	0.84375	1.10123922062397	up
Com_4247_neg	Vanillin	C8 H8 O3	152.04739	8.46	Full match	Full match	Full match	7551758.15852	8234361.82872	11380826.6213	7325046.6199	9452596.6545	7955688.34071	5827868.23374	6356434.68308	17391485.4716	18698899.3878	17357561.2158	25226722.4572	18761394.0709	9423125.82762	24396671.4083	4416449.48661	0.472348274006045	-1.0820771083928282	0.0153926720640572	0.84375	1.19715587681561	down
Com_4348_pos	4-(methylthio)-6-phenyl-2-(3-pyridyl)pyrimidine-5-carbonitrile	C17 H12 N4 S	304.07626	1.314	Invalid mass	No results	No results	5697262.14482	5289956.54138	16007330.9913	4099630.32907	12934632.1431	18011667.0245	3120303.67507	4581048.05194	18992488.8652	20861265.2148	15860679.8104	30258220.4814	14253649.0241	6291668.89671	42750749.849	10392945.479	0.436810111910527	-1.1949218406572684	0.0154237843096621	0.84375	1.22499951630733	down
Com_196_neg	Hydrocinnamic acid	C9 H10 O2	150.06809	8.143	Full match	No results	Full match	152719351.09	393475919.393	339796172.15	277190203.612	337105263.003	574290450.1	517342294.804	515395611.424	1133747789.33	1236727162.72	826911812.862	874812412.48	826094826.459	475135393.057	3297620344.1	242755053.304	0.348595839518363	-1.5203727438461512	0.01559862918992	0.84375	1.36740795814921	down
Com_11240_pos	DL-2-(acetylamino)-3-phenylpropanoic acid	C11 H13 N O3	207.08938	9.285	Full match	Full match	Full match	2783487.74419	5006232.54269	5063807.25727	3964978.70167	6836670.98766	2122796.98137	1867847.10877	1714696.51177	5583093.60743	5897036.30934	6748409.95993	7479648.96729	6992511.09817	7566090.40261	13783074.5289	2518834.83229	0.519024089081132	-0.9461265960125127	0.0157032046297625	0.875	1.60914830565004	down
Com_51400_pos	Debrisoquine	C10 H13 N3	175.11084	7.32	Full match	No results	No results	63588.4161394	157981.907217	266857.750776	92682.509549	120947.856285	100254.274569	117530.291599	138276.081157	278281.427141	212620.87237	304916.621386	559389.558366	227002.486326	314742.155069	966897.007421	72813.3790241	0.360313357227363	-1.4726759597796553	0.015819741336506	0.859375	1.67217734196492	down
Com_4537_neg	PG (16:0/16:1)	C38 H73 O10 P	720.49579	15.892	No results	Full match	No results	8170192.30351	15610531.9112	7501982.89304	11957824.613	10441874.1627	47440236.9406	60499020.5814	33986908.373	471547.606788	2714657.21214	5255239.92266	6266351.24485	2820083.99755	21474220.0066	1761844.15032	18477320.6094	3.30189729410585	1.7232952457543178	0.0158736828813218	0.84375	1.59888889707485	up
Com_19421_pos	N-Acetylmethionine	C7 H13 N O3 S	191.06145	11.191	No results	Full match	No results	3801984.79548	5316116.87558	3964423.03628	9235865.24985	2443814.6658	3140513.70897	6240944.45204	6561405.72121	2067212.44001	1835454.87412	2421385.40087	4850961.61046	3053899.92203	3311022.04363	3325476.32863	980755.060179	1.86325899817236	0.8978282268335455	0.0158928522867763	0.859375	1.38054409966671	up
Com_15333_pos	Ethyl paraben	C9 H10 O3	166.06287	12.721	Full match	No results	Full match	4769196.97795	3596163.72613	5047364.68795	2769726.72803	4557597.82334	6576345.52015	3593372.4665	4389215.30902	9417788.40252	9725856.41064	5364123.39563	5799562.45456	10002682.4414	6044118.2086	5110330.25688	3911331.39104	0.637444293822722	-0.6496288243468247	0.016120894927417	0.859375	1.74760057325451	down
Com_1544_neg	PG (3:0/18:1)	C27 H51 O10 P	566.32278	14.424	No results	Full match	No results	28723575.4155	21579293.6095	25398826.0318	9313092.20373	55062806.3345	80845202.3187	102003994.759	48771930.2344	4078826.46346	3713298.0715	7514144.28365	45246873.8939	3719631.60536	33025200.9819	4050416.56839	30459399.0092	2.82000569490597	1.4956980761007732	0.0162455318513464	0.8125	1.49745328527332	up
Com_10603_pos	(S)-AL 8810	C24 H31 F O4	384.21221	10.757	Invalid mass	No results	No results	12303071.48	19149000.9508	15856081.5133	16366227.5385	13648801.4198	14558035.5557	21858189.5912	18972184.0878	13566385.1796	12948531.1684	9630774.21	14627849.2111	10280051.8374	10868398.2425	10664699.6857	3755609.92531	1.53704027999123	0.620154973084731	0.0167528171035083	0.921875	1.74265152337947	up
Com_11956_pos	Glycerol 1-hexadecanoate	C19 H38 O4	330.27653	15.689	No results	No results	Full match	12376482.7674	11680496.1347	7043948.86954	9373019.66662	9461177.07829	19612975.9581	18191995.2063	11395804.0656	9570327.97209	13559506.9231	7603944.81583	3955407.80078	4260391.85829	8347681.15351	2845975.58343	7234580.63678	1.72777399651138	0.7889145164387256	0.0172335195789814	0.8125	1.12568713266999	up
Com_3902_pos	Avocadyne 1-acetate	C19 H34 O4	308.23416	12.903	Invalid mass	No results	No results	33600470.5995	41141424.3442	33633424.8956	34234262.959	52313119.2679	12714360.423	40152490.371	58817845.6157	15742927.3878	15311388.9354	22000878.9963	27528881.925	41047034.4298	19576033.4825	17221076.8291	8779527.07871	1.83369132226895	0.8747508007038252	0.0173419442242237	0.828125	1.29204928449468	up
Com_58499_pos	6-Aminonicotinamide	C6 H7 N3 O	137.05853	2.357	No results	No results	Full match	79843.5229565	93460.8735552	114367.502202	68360.1242797	83827.1325968	110082.92526	82888.842336	71368.2453297	127087.478138	153402.912432	167906.748387	159572.287121	105257.637209	195930.544922	573627.999252	82281.011517	0.44994836639973	-1.1521686396961812	0.0173549149997703	0.890625	2.17774824450765	down
Com_20636_neg	Leucine-enkephalin	C28 H37 N5 O7	555.26951	13.642	No results	No results	Full match	1798587.08925	1207733.39669	1702489.73811	1734257.02056	885659.861349	327788.841094	623536.251328	998278.011265	333994.324509	608838.216817	913608.221315	360989.165174	668350.669015	641863.396706	452511.92411	416638.585329	2.11024877404846	1.0774130861029787	0.0179352687280201	0.8125	1.29550695468781	up
Com_850_neg	PG (22:6/22:6)	C50 H75 O10 P	866.51191	15.423	No results	Full match	No results	406105454.657	380450015.28	222062650.938	402768988.339	398149970.036	477438626.299	686076195.458	514041558.775	29916210.0731	148184294.484	200540053.422	317137330.516	125049510.92	619423879.443	87300502.373	194000818.825	2.02555150488482	1.0183147697427866	0.0179463621527795	0.875	2.05352756774003	up
Com_649_pos	Glycerophospho-N-palmitoyl ethanolamine	C21 H44 N O7 P	453.28433	14.812	Full match	Full match	No results	333369988.14	198567849.122	258031375.84	68806354.7207	184190442.974	867248502.978	294222285.113	168353152.155	51861447.6367	40182014.1996	129178307.045	147816038.689	32855001.028	146164343.365	21841671.9662	306314125.3	2.70800603110148	1.4372309519965536	0.0180055168608088	0.859375	1.58667464525425	up
Com_17568_pos	(2E)-3-(3,4-dimethoxyphenyl)prop-2-enoic acid	C11 H12 O4	190.06285	8.204	Invalid mass	No results	No results	1264078.67427	643942.073642	1064373.43987	390755.304732	485154.015712	2614207.73555	779091.865517	788301.362218	1807561.71161	1923980.71433	1748451.41082	3165620.74641	1745605.13416	1046853.46167	7550847.11768	874941.102998	0.404246903960031	-1.306691370436698	0.0181277461879937	0.84375	1.41782008110531	down
Com_5978_pos	4-Methoxycinnamic acid	C10 H10 O3	178.06249	14.744	Full match	Full match	Full match	454283.210329	558137.450667	528430.596533	372939.161652	583066.19626	552761.99346	701958.164775	658584.157655	910737.25656	2606891.84319	2212899.6252	500038.772245	2227341.35072	3649960.05307	677370.408361	28419826.1889	0.107029581873101	-3.2239184971090498	0.0183702628003894	0.890625	2.49890840301832	down
Com_27835_neg	PC(16:0/16:0)	C40 H80 N O8 P	733.56148	15.827	No results	No results	Full match	1744885.72708	1494020.32928	1633479.66882	1390200.78583	772376.973551	1743632.98843	1891599.81674	1721426.2408	590870.427903	526880.753033	934903.98981	1307634.44746	656304.610555	1852284.67514	1243274.06752	819855.060574	1.56223020457713	0.6436070594536325	0.0187646833278856	0.828125	1.163278995634	up
Com_24839_neg	4-Ethylphenol	C8 H10 O	122.07331	7.314	Full match	No results	No results	612775.549688	1076548.92079	808487.686733	705695.173582	737826.754056	946513.145298	1053635.73004	1153672.92487	1493084.15135	1739459.94782	4638086.69302	1307213.29869	1538801.63936	1951943.62898	4368763.71054	550232.873371	0.403418405914206	-1.3096511866544487	0.0189254162365549	0.875	1.32472613101587	down
Com_2853_neg	delta9-THC-d9	C21 H21 [2]H9 O2	323.2825	14.801	Full match	No results	No results	16129698.0976	10884595.2468	28500324.5568	11246837.6864	15488133.3481	12855942.4805	14895795.203	7096605.60345	23883397.8042	26549188.913	13432215.1466	47780131.377	42663126.5376	21566997.1323	47644028.8795	11536536.7962	0.498171160230843	-1.0052865903625292	0.0190682070891717	0.8125	1.10494246346494	down
Com_4549_neg	L-Methionine sulfone	C5 H11 N O4 S	181.04107	1.837	No results	No results	Full match	19875518.0482	32271339.4658	26988999.4193	30361684.891	15548905.1351	12966683.8602	2423832.69258	5095474.37026	31332401.9791	58941408.004	64059493.6016	31493302.1433	29733596.142	23182646.3695	78180153.0099	21651834.8301	0.429838317482838	-1.2181339988633173	0.0196194871049987	0.84375	1.99838362941673	down
Com_16258_neg	FAHFA (18:1/22:1)	C40 H74 O4	618.55986	15.026	No results	Full match	No results	3647824.24376	1893608.06061	8976031.73545	6665105.32881	1410242.77382	3689015.91865	12284553.2939	7172373.40498	1518951.42811	604747.460878	3618281.00731	879681.408307	487359.772379	2548843.96733	690790.337707	7390521.18606	2.57840348927357	1.3664780458659247	0.0196463386416085	0.828125	1.45747660225636	up
Com_6215_neg	8-Hydroxy-2-Deoxyguanosine	C10 H13 N5 O5	283.09186	1.463	No results	No results	Full match	7264300.08822	5908320.43743	3752632.91379	1704854.88934	13115600.6075	21494825.2097	3250239.80037	4737637.89414	2905828.77177	1767777.71971	2327825.58068	3566412.47724	1111856.63815	4762231.93451	2945770.78173	1364981.65329	2.95038498376907	1.5609032181816018	0.0198791342030709	0.84375	1.34239953942392	up
Com_4509_pos	Desoxycortone	C21 H30 O3	330.21834	12.055	Full match	No results	Full match	14788182.1936	2786104.33299	7362215.00692	5259143.56089	5340794.3406	54548160.9109	9639181.17384	10302862.5377	4005656.30824	3769147.69719	2924064.46336	2712829.69572	4629912.65632	17513.4448237	15803.6528697	244493.107129	6.00601099256201	2.586407115404584	0.020203113690685	0.9375	2.26298647317209	up
Com_18427_pos	5��-Tetrahydrocortisol	C21 H34 O5	383.26597	11.963	Invalid mass	No results	No results	1242122.27498	1041548.98565	1071942.32062	992447.481016	864822.248169	6610726.67009	1420923.24428	1375849.42057	931903.572652	808681.945098	622698.511125	1099177.94921	757057.884707	492505.537134	735247.812819	385442.972969	2.50661650247693	1.3257412892328464	0.0202445867617526	0.921875	1.47526758165175	up
Com_14949_pos	6-Hydroxynicotinic acid	C6 H5 N O3	139.02676	2.166	Full match	No results	Full match	2830884.85342	1915210.37055	4595334.84884	2644517.92722	964392.225722	1769710.84003	1668159.11824	1896396.76316	3086555.63878	2854693.3808	5998523.19104	5337708.42612	2270547.5671	3641963.48746	9461802.27318	2417918.32647	0.521378869478221	-0.939595980592186	0.0204176370095569	0.859375	1.17246975980726	down
Com_4425_pos	SLK	C15 H30 N4 O5	311.18355	1.348	Invalid mass	No results	No results	39003838.8355	8041971.48865	13551141.1646	11729530.8243	16712180.3348	39523615.6115	9123055.02264	9041098.47397	7743236.6553	8917520.94709	6015292.13179	10344369.7492	5619626.42427	9854033.75545	11128896.4021	3775526.69642	2.31435168599573	1.2106081112431348	0.0205438290102416	0.84375	1.15310982114975	up
Com_8896_pos	Docosanamide	C22 H45 N O	339.34942	16.588	Full match	No results	No results	10377025.4071	31545471.2103	6781235.61263	5433981.24135	5491352.26052	20145980.0355	6345676.64251	4871520.22761	1555788.84071	2924644.36824	3434200.9436	4425524.93179	2998631.26071	5927953.2821	3460789.21972	11841527.9416	2.48823023276029	1.3151199823712796	0.0207948521446323	0.859375	1.64394420011146	up
Com_7308_pos	D-Panthenol	C9 H19 N O4	205.13106	1.358	Full match	No results	No results	7029289.52789	11605156.6691	13398417.1353	8712990.07693	7885714.61053	7606765.83365	7056103.87847	7457021.53066	16825187.244	13133821.0349	12697242.0589	20151867.4502	11724448.0194	20595910.2394	23466152.3027	5354914.65832	0.570808552783985	-0.8089211431034713	0.0213532348562027	0.828125	1.27801794429893	down
Com_35971_pos	13,14-dihydro-15-keto-PGD2	C20 H32 O5	352.2253	13.304	No results	No results	Full match	931866.093994	514398.029825	1152208.70226	878649.022073	815740.833809	1556664.28609	1179804.11904	975706.940711	1551058.64757	1706524.5922	2042936.40746	890683.042441	1889583.09642	2603237.06934	905780.406012	1293817.07184	0.621334517839068	-0.6865578903873529	0.0216696821336813	0.8125	1.45426295829576	down
Com_65577_pos	Ergothioneine	C9 H15 N3 O2 S	229.08888	6.334	No results	No results	Full match	33632.0224917	24217.4238432	26607.6630664	20745.3164467	15886.5311293	33696.1433004	20841.0643064	19749.7593577	72273.2195877	29743.1300106	177038.851674	28833.8811634	26238.328503	29798.4434758	198441.737043	58425.7046828	0.314719770906877	-1.6678602823350506	0.0217554958220652	0.859375	2.188034443261	down
Com_45447_pos	N'-[4-(tert-butyl)phenyl]-N-cyclohexyl-N-methylurea	C18 H28 N2 O	310.1996	8.427	Invalid mass	No results	No results	1716939.32269	602004.978908	2055920.08157	717038.743001	596875.085777	934644.255025	646615.108451	849736.991657	456505.93646	471591.688591	302487.862895	652405.67685	368297.746903	309319.606019	1399291.19689	111571.091029	1.99430990781933	0.9958896162222215	0.0217853818862534	0.859375	1.5450051253489	up
Com_5068_pos	Glycylproline	C7 H12 N2 O3	172.08434	1.75	Full match	No results	Full match	8995829.13433	11326950.7692	15341167.1787	11799475.7116	5001516.35121	6829134.86631	1672029.21836	2486753.40128	18231350.4897	19450814.724	31576548.4491	13547942.1535	8580776.31386	17066755.377	26993011.7568	5542771.2336	0.450052272562807	-1.1518355179174504	0.0226699221682275	0.84375	1.67698728120252	down
Com_29806_pos	Oleoyl-L-alpha-lysophosphatidic acid	C21 H41 O7 P	436.26004	11.05	No results	No results	Full match	939078.079515	1602774.70321	1327629.79835	1456211.2084	1217299.10805	1795229.5414	1787780.4267	1980977.10881	2102555.12541	1884383.81225	1218253.72382	1576052.85277	3693009.96336	3084308.19237	2773521.36958	2315713.33746	0.649244470025729	-0.6231662741630153	0.0235002639992588	0.828125	1.13704062679279	down
Com_1730_neg	Nonadecanoic acid	C19 H38 O2	298.28729	15.178	No results	No results	Full match	92236584.478	54372895.2334	303735959.613	103621763.809	39542713.193	100284303.773	246681554.568	135680276.634	25440926.1433	25498518.5579	107069235.422	57793534.3055	27777143.8183	113210511.852	50550575.332	45915791.0706	2.37427742772515	1.2474885197391674	0.0235998545882333	0.78125	1.20913370111823	up
Com_15343_pos	Sakuranetin	C16 H14 O5	286.08351	12.085	Full match	No results	No results	1090373.93875	418508.854057	628985.621313	12902033.0783	1082012.15978	2496635.01765	1048827.31077	967921.097888	842282.408269	885396.024935	247912.130139	1608900.8429	316423.720247	12258.9611759	9382.99025189	46769.5823326	5.19868956242727	2.378148007860419	0.0236905050889353	0.84375	2.12228655303718	up
Com_192_pos	L-(-)-Methionine	C5 H11 N O2 S	149.05078	1.913	Full match	Full match	Full match	476729746.063	461104763.68	309421786.364	568453583.365	343418929.122	283592287.882	60204861.094	71606646.9191	1174741249.6	1184778765.17	1051899950.12	407154042.19	1017980012.97	521472289.407	575565119.073	204956630.117	0.419404162009046	-1.2535869166192435	0.0238062318591041	0.84375	1.79427540998922	down
Com_46020_pos	LNK	C16 H31 N5 O5	373.23091	8.116	Full match	No results	No results	138158.7627	72266.9231759	93271.9969032	71253.753688	86440.7538489	395787.949258	147511.441836	90174.5216341	135770.839657	167599.400467	371011.260377	247573.642026	139247.181666	188250.608483	383235.492277	1296158.91347	0.373821499222836	-1.4195785511380754	0.0240231082885488	0.84375	1.70947265398504	down
Com_12757_pos	L-Dopa	C9 H11 N O4	197.0687	1.925	Full match	No results	Full match	2087668.33922	3329298.64417	4251561.43626	2343047.50058	2835947.87112	1505339.21714	1554517.86172	1924877.36442	11699922.5325	8376262.22205	6057395.40635	5826549.91164	2854647.21473	5311290.05055	11656144.7547	1061272.17214	0.375301865700275	-1.4138766327204426	0.0242942500501334	0.84375	1.60593327324027	down
Com_7531_pos	3-hydroxy-1,5-diphenylpentan-1-one	C17 H18 O2	276.11041	7.01	Invalid mass	No results	No results	3456609.29609	5972744.63882	4232425.20832	5060998.06759	5134906.35027	10963802.9815	2333397.82412	5369859.25855	5671676.4168	10278863.8544	7303211.03733	5166950.62734	8898315.77651	6643948.95714	22501865.7233	10623804.8058	0.551634393479993	-0.8582156856131478	0.0246021788498572	0.84375	1.46569262121888	down
Com_2799_neg	Guanosine	C10 H13 N5 O5	283.0918	3.552	Full match	Full match	Full match	29750275.2843	12244578.2374	16817542.4189	8163763.55639	39687038.1714	131073888.652	10169070.169	12901707.7224	14029951.6145	7061265.48002	5541753.72816	13972257.2424	2258456.56251	15995962.372	8653978.04771	945586.363761	3.80968256624778	1.9296707932097028	0.0248191408242358	0.796875	1.57873985897369	up
Com_4277_neg	FAHFA (18:1/22:3)	C40 H70 O4	614.52839	14.838	No results	Full match	No results	29407449.88	28891919.0356	34156691.4843	27173189.4489	36078428.0947	34877187.3108	39908178.8086	28587545.5032	20285957.4343	20354869.47	21989053.0526	14331273.2157	6402039.11098	29769495.1432	5202907.17263	34654769.1644	1.69344384307808	0.7599601458777898	0.0249215397523837	0.859375	1.19968451998798	up
Com_12283_pos	(+/-)-Cannabichromeorcin	C17 H22 O2	258.16433	12.609	Invalid mass	No results	No results	10276880.6379	8088079.62237	11375230.0245	9329540.45188	6496803.61956	18301581.7897	13571356.34	11377339.0074	9509714.30359	12750220.1997	9223433.33453	3614692.56793	7595609.67817	2209732.50925	3960727.76624	3540306.68582	1.69483380608884	0.7611438108915607	0.0251790386654498	0.8125	1.40617180239708	up
Com_1831_pos	Glycyl-L-leucine	C8 H16 N2 O3	188.11595	6.518	Full match	Full match	Full match	45105666.3333	23466477.3397	45332038.0479	48974065.4254	18041218.8524	63043872.6614	3354876.57732	4246053.96201	66849227.8535	71045125.4934	104902305.368	82396710.1945	110365899.288	86496844.9291	112408557.625	13616391.5951	0.388167906478481	-1.365247253183971	0.0253292343815143	0.90625	1.97643797414018	down
Com_9064_neg	Hendecanoic acid	C11 H22 O2	186.16202	12.0	No results	No results	Full match	1427519.24267	2103833.54158	1347809.27352	1553701.95735	1630844.22984	2443051.21281	2357655.31596	2546600.76055	4752988.39469	5303626.66587	5414719.08599	1776249.70758	40207621.8004	5182453.60105	2436399.43401	2575911.88696	0.227805206756764	-2.1341273729672516	0.0255685479552055	0.90625	1.82064428287442	down
Com_9003_pos	Dl-P-Hydroxyphenyl lactic acid	C9 H10 O4	182.05875	10.377	No results	No results	Full match	5597911.52276	3690885.39865	6103119.81572	1700550.30265	3110545.32027	961557.153628	1016671.24584	1027919.14715	10792338.0216	9293415.94695	6957783.23842	12361423.6533	8011760.11426	3122277.54163	18281290.3974	945793.385491	0.332671108106406	-1.5878315187223984	0.0258225132050292	0.828125	1.32639435698595	down
Com_7969_pos	N-Acetyl-aspartic acid	C6 H9 N O5	175.04789	1.905	No results	No results	Full match	1374349.32799	1992456.13094	2298438.15098	4927395.53973	1565788.30867	3207694.21974	7580181.121	7749896.91991	5714493.52982	5660141.91923	6327381.53514	4306754.42028	4514343.14282	6744745.72243	6595800.99431	20234579.2005	0.510767028813047	-0.9692626961254409	0.0259266545345952	0.75	1.55833349281901	down
Com_25201_neg	LPC 24:1	C32 H64 N O7 P	665.46499	16.747	No results	Invalid mass	No results	2309276.62616	3474052.24975	1408548.9137	451620.964526	922116.75762	1940071.52332	2187682.03687	1896391.93228	364584.838055	331826.27991	1125092.9126	2220730.13944	290518.712525	1130720.30967	494151.311401	854291.685133	2.14179984016179	1.0988236607142694	0.025959733318896	0.8125	1.26804967876113	up
Com_582_neg	LPS 18:0	C24 H48 N O9 P	525.3071	14.571	No results	Full match	No results	380057769.56	386815864.26	202750146.649	115330888.917	395518333.256	289430091.901	257244686.06	139296499.897	87949449.5012	37584463.42	134251310.304	271498572.738	68240842.5964	175751088.691	81767924.0265	280251366.854	1.9049096724789	0.929722589237571	0.0262108958488819	0.828125	1.07006116149384	up
Com_17884_pos	Dl-4-Hydroxy-3-methoxymandelie acid	C9 H10 O5	198.05355	11.371	No results	No results	Full match	257392.046371	250364.785546	325302.577038	374316.494871	250532.770682	434223.447753	315784.308154	338823.698839	349654.03234	383036.379945	1298335.75156	2243120.14287	852858.612306	477971.484541	386121.267833	7058500.71096	0.19515850638726	-2.3572817478919017	0.0263033177612666	0.9375	2.21072838365805	down
Com_15067_neg	Cer-BDS (d15:0/16:0)	C31 H63 N O4	513.47645	16.523	No results	Full match	No results	5252305.22204	6252720.92402	10271413.4489	6139908.29624	6639721.40438	5324188.85421	2562296.89361	1710973.28006	674693.227456	985587.855321	3414585.8776	1749191.35724	5397217.29358	5204568.10264	2493172.98907	1399158.89631	2.07116824411005	1.050444750605506	0.0267473877507993	0.84375	1.55185211629385	up
Com_943_pos	Pipecolic acid	C6 H11 N O2	129.0788	1.151	Full match	Full match	Full match	119159332.527	58082311.5805	75515847.1384	60829396.0022	76779800.1739	60914498.352	17151676.5811	22555615.148	215890312.626	197659886.248	129477269.34	116440889.857	258442317.584	46388097.8097	80837907.8223	54345629.6963	0.446563325847411	-1.1630633206428267	0.0270060328812933	0.78125	1.49814985074831	down
Com_6538_pos	cis-gondoic acid	C20 H38 O2	310.28846	14.937	No results	No results	Full match	1188848.08622	1457554.26841	1957427.3424	1761727.61016	1517923.7289	1771336.73377	2905228.50244	2691636.68249	2273025.32986	2939014.03625	3613599.68708	2936793.1229	3439615.29042	3847048.39589	1194942.51722	6500590.19643	0.570270883045577	-0.8102807215837912	0.0274673216679949	0.859375	1.00813132250679	down
Com_15179_neg	Prostaglandin K1	C20 H32 O5	704.45277	13.23	Invalid mass	No results	No results	10563042.6496	2481910.35504	1138891.53813	3885480.21841	4284197.31321	1337845.68937	615353.826054	700719.935348	455886.762603	545526.071113	585337.265192	658599.559035	728880.999596	977805.933197	1992160.33444	755248.922227	3.73276269332873	1.9002437936556584	0.027585318704738	0.828125	1.75862279968075	up
Com_30182_pos	NNH	C14 H21 N7 O6	423.1462	9.9	Invalid mass	No results	No results	2660762.68254	1224367.56793	2690133.93096	4668907.59206	1190460.0542	2590184.73367	1329545.19738	1310180.78163	1033308.86538	1346455.25518	1586361.05799	672330.32021	1127125.67829	1079699.02952	1210292.14769	1571823.39976	1.8348204427967	0.875638886522659	0.0276700409342101	0.796875	1.15183941383401	up
Com_24127_pos	L-Threonine	C4 H9 N O3	119.05818	2.208	No results	No results	Full match	2292464.14807	3186408.17455	1986650.91412	2117258.9262	1848499.38998	3491413.8193	1423428.99991	1580161.95058	3581027.44474	4033698.85005	4035766.97349	2164109.64514	3538166.72811	3470382.70514	4755133.78755	1639400.13948	0.658626385154269	-0.6024677861597907	0.0280831118144091	0.84375	1.604092258507	down
Com_12214_pos	RPH	C17 H28 N8 O4	204.11076	2.567	Invalid mass	No results	No match	2528213.81811	2210216.08371	4494850.72912	3334136.40831	1253708.13942	12176076.2554	952208.253897	886399.372991	4042888.88358	2982920.1799	9597472.12657	4546769.42377	8498346.92833	4353825.11834	12353408.0603	5964715.11796	0.531823177988057	-0.9109814405955979	0.0282860902980377	0.828125	1.68939963646596	down
Com_7146_pos	PC (7:0/8:0)	C23 H46 N O8 P	495.29371	11.261	No results	Full match	No results	2110764.08326	476016.679634	8837658.59692	1773600.82932	4889940.52773	9892399.20991	8651876.83838	10455288.2145	12393649.5515	10995091.3886	8693740.22844	23684315.3416	10616831.8315	9564534.57972	14752991.5669	9612200.366	0.469404547859704	-1.0910962753039586	0.0284387150288816	0.890625	1.54037924793956	down
Com_38657_pos	Ohmefentanyl	C23 H30 N2 O2	366.22574	7.695	Invalid mass	No results	No results	1756072.41068	881388.709872	1514847.87827	840600.465091	588522.829516	1671835.32344	1291562.81574	1408407.91022	474960.057642	592235.628863	656307.024221	581119.783976	876407.765425	783685.584962	1743875.72917	263132.188121	1.66672785595531	0.7370185596839042	0.0285022931521142	0.8125	1.08534071592344	up
Com_4674_pos	PC (18:1e/4:0)	C30 H60 N O7 P	577.40967	16.049	No results	Full match	No results	34451485.7369	44426863.7189	25468480.4598	18107253.3595	8146122.22866	25206672.9789	36439345.8195	21990981.1159	1140948.26793	2100358.44645	33260742.3372	20585251.8688	1812711.97866	7332512.9689	5959140.45311	27783407.7917	2.14290619256203	1.099568696263772	0.0285092153552874	0.8125	1.51583127756624	up
Com_357_neg	D(+)-Phenyllactic acid	C9 H10 O3	166.06305	5.723	Full match	Full match	Full match	46422930.8269	97647527.3294	179921912.555	159236401.492	109800932.785	54251784.8243	15149989.76	57303307.322	193761808.194	363668436.786	102053997.987	481263540.633	317015833.102	177866698.868	1774214747.12	35218940.0619	0.208917682318726	-2.258993490878969	0.0287253186490958	0.828125	1.18045919812876	down
Com_65804_pos	PC (20:4/20:4)	C48 H80 N O8 P	829.55089	15.855	No results	Invalid mass	No results	22880.5428956	26427.042682	24004.4974083	20917.2304992	22502.6971797	32887.6582156	38741.670154	32148.1769468	31242.2543521	83826.5458897	75628.9241974	22568.4742832	84290.3238774	110900.313205	18525.8139729	131217.349337	0.395036754444511	-1.3399412061849867	0.0288748154590286	0.734375	1.56693255694851	down
Com_462_neg	2-Hydroxyvaleric acid	C5 H10 O3	118.06306	1.821	Full match	Full match	Full match	44749670.5821	263764528.046	110239576.35	145319925.123	271724433.252	18383918.844	7492647.2537	10471419.9935	227008225.605	313718814.758	257014325.25	171547651.959	1108698064.62	378471571.935	362778950.978	31246382.4251	0.305964223359838	-1.708565127586764	0.0289456882897108	0.828125	1.57485375438444	down
Com_34089_pos	7-alpha-carboxy-17-alpha-carboxyethylandrostan lactone phenyl ester	C28 H38 O5	454.27035	14.209	Full match	No results	No results	718979.598492	754833.887149	1002625.7138	746384.600276	662443.119638	1166442.94685	1834139.32188	1461101.96166	3403950.82685	3645205.79492	871541.010372	1169682.19533	1873723.51426	2324887.22829	1063820.60637	1366138.93557	0.531012000820146	-0.9131836287203293	0.0292678397526381	0.828125	1.52819427817114	down
Com_36502_pos	15-Deoxy-��12,14-prostaglandin J2-2-glycerol ester	C23 H34 O5	390.23923	9.779	Full match	No results	No results	1484380.58161	2069916.3707	2396854.68439	2412192.90251	1415999.49707	1726187.14421	3045844.71343	2774433.64915	515822.853302	1709580.68622	2032760.89095	1233964.16279	1900643.54488	1563967.28412	1456859.63586	812323.049471	1.54337517907337	0.6260888092804725	0.0296337925056412	0.828125	1.29663026054802	up
Com_22567_neg	FAHFA (20:2/22:4)	C42 H70 O4	638.52565	14.942	No results	Full match	No results	2272285.74779	1847307.73472	947562.230877	3425874.02819	4375671.72502	3435447.18818	4166937.7347	3059114.69958	1518067.46094	1380313.36508	1881429.89957	435036.024045	398067.284034	1447851.99165	425533.032192	4769059.03928	1.91999294538919	0.9411010100762602	0.0299544135621479	0.796875	1.29994738392523	up
Com_7394_pos	Eucalyptol	C10 H18 O	136.12487	14.413	Invalid mass	No results	No results	4594153.52878	8288721.48759	6732636.07065	5750287.41034	7414428.72372	12501560.4868	6835981.83688	6357194.65701	10197947.9087	16158001.2692	10726854.8095	6552474.79171	12679342.2292	8920827.74113	6793323.24933	22144108.646	0.620932096389232	-0.6874925874059867	0.0303797309116112	0.8125	1.26891897313885	down
Com_6618_neg	18-��-Glycyrrhetinic acid	C30 H46 O4	470.33992	14.749	Full match	No results	No results	27726314.1284	25707669.6629	33306588.5678	22359493.4717	19489540.5104	16827128.5134	44047046.421	18920693.756	6662836.82555	20960055.1098	22238802.5066	13374815.8683	13209363.6003	33569093.2898	12527783.9639	8927236.07661	1.5850345725662	0.6645143085828789	0.0307089778207745	0.796875	1.2616119371808	up
Com_15143_neg	SHexCer d32:1	C38 H73 N O11 S	751.49258	15.481	No results	Full match	No results	5249926.94532	5052780.76357	10503920.3638	2608538.07907	9873577.97344	10160845.701	973005.866267	967026.184385	212796.717599	220329.973155	1182697.28403	4471697.60011	301288.023549	3629275.7468	3920796.06311	874105.851825	3.06417747343061	1.615499858824007	0.0312006473905298	0.828125	1.62854155975921	up
Com_8563_pos	Artemisinin	C15 H22 O5	586.2777	11.979	Invalid mass	No results	No results	8277657.50213	8400452.00538	14625334.0177	27375575.3117	8890441.77465	3810379.49268	1632883.13021	2053314.56613	3756946.13801	3431909.29298	6263644.72028	2834619.17967	936297.438043	1674054.16738	2549818.48497	201728.122242	3.46741082589487	1.7938587801138262	0.031353708274908	0.8125	1.54991812129381	up
Com_16606_neg	LPE 22:1	C27 H54 N O7 P	535.36475	15.86	No results	Full match	No results	5945414.41991	9220998.32313	4452243.87489	1529621.48166	2295770.0167	4624810.77959	1654285.80204	2602777.55626	174396.645778	490639.031733	3600980.0514	2886271.53402	189069.928304	3723651.54473	192658.964189	2329958.16769	2.37907067567127	1.2503981309164358	0.0317357962975097	0.765625	1.3992328722417	up
Com_2909_pos	Glycyl-L-Proline	C7 H12 N2 O3	172.08453	1.353	No results	No results	Full match	20301233.5556	22901868.2975	58695608.9425	28452345.006	16177764.6174	22671335.7109	11569443.0679	11844228.0189	42606594.1679	44511087.6494	60549623.0661	33303600.7133	26950514.6715	42508276.7297	47238624.2821	16611573.9817	0.612873524907825	-0.7063387107169716	0.0318320654043064	0.8125	1.21711295268666	down
Com_6760_pos	6-cyclohex-3-enyl-5-nitropiperidin-2-one	C11 H16 N2 O3	224.11572	8.163	Full match	No results	No results	6667622.20015	5503100.49213	4683015.63098	10073829.4926	2904201.93065	817791.440911	795566.79745	952848.337457	4894733.62931	5744893.7623	22438941.743	10917121.0409	4241511.94191	7005073.85846	13894634.9969	4231848.61044	0.441577266759975	-1.179262193552219	0.0318835072043637	0.78125	1.29370302924212	down
Com_11549_neg	D-Glucosamine 6-phosphate	C6 H14 N O8 P	259.04549	1.312	Full match	No results	Full match	14715540.0197	14939922.3786	6650549.05596	15677456.6527	10603608.1725	16724892.6379	23736204.9514	19622825.6793	4267416.02639	5009951.70355	7755505.77898	8335684.07286	5579807.59341	21005386.6285	10250280.638	803064.6556	1.94693939571033	0.9612079765754323	0.0321985839265387	0.84375	1.52660434474183	up
Com_5619_neg	PG (16:1/18:1)	C40 H75 O10 P	746.51207	15.976	No results	Full match	No results	5922577.67713	9438837.27747	4593969.84786	7027050.86349	8975936.1875	66043042.4052	44679773.1161	28508377.924	300617.725501	1624766.70798	5869072.02971	3141160.49226	1439261.05031	18252329.6184	1931600.91904	21982710.3465	3.2120404577114	1.6834900646397881	0.0322975926011689	0.828125	1.43307254079969	up
Com_1909_neg	Gluconic acid	C6 H12 O7	196.05839	1.273	Full match	Full match	Full match	45190445.1798	67458158.7383	107582804.842	45144747.0078	87440844.4826	21871534.8343	16579673.3407	18953614.8514	207229232.299	209702597.852	176571459.195	79958543.5588	85816563.2313	108166083.817	174884243.043	16112203.7651	0.387571769859814	-1.3674646040272422	0.032526273857317	0.8125	1.45143880595639	down
Com_98_neg	Docosatrienoic acid	C22 H38 O2	334.28727	15.005	Full match	No results	No results	2304729447.43	3682904729.73	4375135901.86	5790446216.13	4337947492.49	3543660625.53	5575290977.96	4067804698.1	1566757002.25	1384085251.4	2654652452.79	1708523027.99	443048646.251	3319768598.78	594835430.432	12872459.1752	2.88226252978913	1.5272017488281255	0.0325339283702452	0.96875	2.03456856393895	up
Com_9995_pos	4-Guanidinobutyric acid	C5 H11 N3 O2	145.08511	1.353	Full match	No results	No results	5818042.26016	7419323.30939	6933828.62775	5106998.35729	7993023.73687	6118838.58285	6390915.68649	6821022.15847	9721762.89853	11188905.5653	9739244.9999	9652143.94855	10315213.0162	12427958.9119	16016636.5438	3766738.40584	0.635070374179998	-0.6550116244908516	0.0325579033775258	0.875	1.13113419228002	down
Com_57866_pos	4-[2-(4-chlorophenyl)diaz-1-enyl]-2-methyl-6-(piperidinomethyl)phenol	C19 H22 Cl N3 O	343.14131	9.504	Invalid mass	No results	No results	150991.852163	178441.575124	140867.071761	91309.1360031	122216.740217	188355.949278	117120.8497	212955.397439	129587.354456	173637.347131	233957.531148	161195.635356	265106.254741	292717.885096	208586.261992	580144.686323	0.587920776578377	-0.7663063325772533	0.0328017523529909	0.8125	1.07643035705843	down
Com_11_pos	Stearoyl ethanolamide	C20 H41 N O2	327.31299	15.439	Full match	No results	No results	9215525144.03	9794322986.4	6836148475.0	6258369654.37	11283112469.5	9086914775.55	10228315426.6	9005290453.34	2410925347.95	4195979852.82	236596510.166	4425960577.1	4284475553.33	8939139594.59	3784296934.46	5842969504.17	2.10162006714711	1.0715018811054058	0.0328827118070748	0.96875	2.11362585711678	up
Com_28482_pos	3-Indolepropionic acid	C11 H11 N O2	189.07863	6.787	No results	No results	Full match	1107398.7215	1116840.48645	1874538.92111	1305402.02853	1080758.95658	1462941.62004	1076822.14955	1599541.61849	1713615.50844	1964184.38891	1620955.48434	1625183.26365	1267910.08366	1316685.9526	3637466.22034	3064671.94168	0.655385782239838	-0.609583719099406	0.0329205187703167	0.84375	1.41025127783826	down
Com_922_pos	DL-Lysine	C6 H14 N2 O2	146.10536	1.151	Full match	Full match	Full match	122322623.545	60352518.8375	77784705.2784	64508633.4446	79812383.764	62480017.3751	17542291.2753	23158896.375	220356209.239	201943133.088	133025287.707	120261249.028	264917340.424	45633065.6605	77079182.2621	55513069.0807	0.454053019411612	-1.1390673251770265	0.0329449937503186	0.75	1.45785423168045	down
Com_331_pos	LPE 18:0	C23 H48 N O7 P	481.31609	15.274	No results	Full match	No results	315224842.778	279185750.08	213934050.968	113793335.787	192251892.491	331064634.416	164725802.778	143607632.418	9553192.42546	19894773.9831	155034107.791	124964072.826	11936628.2387	81796832.7341	4125913.42094	618191534.878	1.71018330179152	0.7741509651187579	0.0332552568302146	0.828125	1.60475035305948	up
Com_20711_pos	2-[2-oxo-2-(2-pyridylamino)ethoxy]acetic acid	C9 H10 N2 O4	210.06134	1.448	Invalid mass	No results	No results	492116.779007	731264.562762	347200.889886	750607.562102	856581.229231	609879.310813	2384719.21232	2138252.51955	2007228.45923	2450712.55454	937837.135392	1020559.15419	3525016.2952	2091663.62976	2808827.48409	849655.419529	0.529625720663859	-0.9169549082158872	0.0333120076501946	0.828125	1.13794076469295	down
Com_4180_neg	OxPG (16:0-18:0+1O(1Cyc))	C40 H77 O11 P	764.52206	16.019	No results	Full match	No results	9518892.80213	15370998.8096	4951738.16986	8461450.42967	13520228.5917	87062326.5409	90011722.0208	55895524.2857	619798.533014	1728730.1864	9936267.80801	6548727.12017	1376889.66811	34254756.3598	1486797.4224	26238125.3227	3.46505123991035	1.7928766865668115	0.0333727422111096	0.78125	1.52373575244947	up
Com_17821_neg	N-[4-cyano-1-(4-fluorophenyl)-1H-pyrazol-5-yl]cyclohexanecarboxamide	C17 H17 F N4 O	312.1426	7.304	Invalid mass	No results	No results	3887799.07275	2516540.40732	1665627.96105	4578022.70044	2027360.25049	1594660.73073	336821.036359	505549.95288	3111392.95077	3424041.18705	4171172.60355	4109290.38598	7394422.22473	4264689.01316	12370399.3883	1225460.84614	0.427052936710128	-1.2275131800871502	0.0334102254708388	0.796875	1.23267843018247	down
Com_5332_neg	Melibiose	C12 H22 O11	402.13805	1.394	No results	Invalid mass	No results	6336742.74821	5124764.86988	11783557.4209	7342611.44813	10704935.9439	5083291.23589	4148441.74668	3910175.94161	16441790.1708	17475028.4701	20198199.5425	9623542.74514	12450222.8753	16097744.7649	26502851.513	2526665.96873	0.448700094730701	-1.1561766062876395	0.0334944440664831	0.84375	1.18449396410792	down
Com_805_neg	PG (4:0/18:1)	C28 H53 O10 P	580.33861	14.5	No results	Full match	No results	76771425.1442	72737466.515	61173846.9847	26623588.6873	94209272.0614	82330050.6987	210178889.522	111628315.027	13225422.7782	5745144.96692	31048204.8752	154623317.313	12288629.5372	126970294.261	10520034.5498	28606621.5176	1.92062587808995	0.9415765214033864	0.0334981980133176	0.75	1.1932397834424	up
Com_4746_pos	Gly-Val	C7 H14 N2 O3	174.10008	2.919	No results	Full match	Full match	11650298.3805	7171714.03225	12084037.7055	17642597.4954	5028059.86092	10780113.8795	804146.938913	904638.962115	15931911.3626	16099644.6195	28774779.2457	19413505.8636	25772682.64	18596416.7163	38766976.0915	3584633.86952	0.395743317566342	-1.3373631053468755	0.0335913178926642	0.875	1.86816137347718	down
Com_2030_pos	Deoxyinosine	C10 H12 N4 O4	252.08469	1.359	No results	No results	Full match	12839435.7697	37518804.4691	30180643.353	14310432.7399	17242958.2433	12243794.9468	5700167.34595	5655985.02517	29984111.0052	40739262.5325	94341720.2999	31231773.9252	36808863.5133	52757588.5561	34098599.5902	6037633.82528	0.41623437989753	-1.2645319619640145	0.033683452539409	0.828125	1.53095470166086	down
Com_3220_neg	LPS 16:0	C22 H44 N O9 P	497.27578	14.192	No results	Full match	No results	31161209.0705	21263211.6567	19083961.1264	15432373.261	25275398.6575	104529523.589	48606381.307	29737820.7344	17512587.7151	9192826.91798	25002345.6454	19842877.9294	5123778.28352	21746212.4051	8751149.23354	30395673.4553	2.14505594166249	1.1010152727628881	0.0343461076050127	0.78125	1.350305644071	up
Com_2837_neg	��,��-Trehalose	C12 H22 O11	296.11113	1.411	Invalid mass	Invalid mass	No results	14519721.106	15329947.8763	19838167.351	17336987.7073	13898857.4826	16018973.4115	7844394.3084	8373601.72501	31531675.7947	36753863.6139	64208544.4355	56179642.5486	20586845.686	29937133.3239	54964161.2416	4636820.95817	0.378718701464646	-1.4008014303480762	0.0348055516847049	0.875	1.12883683598413	down
Com_28246_pos	8(9)-EET Ethanolamide	C22 H37 N O3	385.25635	8.087	Invalid mass	No results	No results	397240.726751	805925.615623	1265608.72115	404468.486742	458993.510632	2535512.05	1305216.1259	1462888.09173	1187976.65765	1466928.56806	2248277.28844	3638061.53242	721065.881195	1455758.21382	2716455.21671	3162936.14648	0.520311757714698	-0.9425517859870802	0.0348532613048239	0.796875	1.04849597637369	down
Com_14204_neg	1,5,8-Trihydroxy-9-oxo-9H-xanthen-3-yl beta-D-glucopyranoside	C19 H18 O11	422.08347	1.241	Full match	No match	No results	2096550.9433	3589016.34486	2579970.26139	3628322.6797	2712508.70181	652508.406408	1618754.42706	1033148.49542	6722678.60814	5690512.90596	12871038.2757	1630711.60478	2748799.74821	2412694.36219	5446601.14402	2865078.34922	0.443466605478799	-1.173102626041002	0.0350249009541947	0.796875	1.51658631701556	down
Com_3469_pos	gamma-Nonanolactone	C9 H16 O2	156.11461	13.77	No results	No results	Full match	2109735.53722	2080807.20363	2171699.179	1935893.90753	2128876.83948	3061563.80649	2270898.83611	2403871.17401	66346591.36	76948509.82	5025871.13478	2477239.08648	28711072.227	3482423.11672	3369050.34667	2086868.0029	0.0963840561766533	-3.375061673789079	0.0351404062522925	0.890625	1.68389038355226	down
Com_7187_pos	UR-144 N-(2-hydroxypentyl) metabolite	C21 H29 N O2	327.21517	8.615	Invalid mass	No results	No results	10589508.7211	7218338.10383	8065101.18063	9167411.14917	4465158.09311	14496208.9445	7823985.75748	2660514.89702	11860012.2473	15235208.9473	19361445.5512	15311807.031	26112822.556	9486976.77797	22423799.3734	4286317.23023	0.519721661405121	-0.9441889047472601	0.0357263399160917	0.84375	1.45689254228456	down
Com_10082_pos	Testosterone	C19 H28 O2	288.20788	13.308	Full match	No results	Full match	5080147.86695	9771278.12547	15258258.4678	22362574.8276	8308035.46912	10257720.0517	27990134.9514	27034045.2444	7921008.29722	5726089.19998	12238072.6428	3192727.06019	5188773.11203	15661841.8293	2974287.01977	9130652.09839	2.03216478278352	1.0230173911188638	0.0360360668161505	0.78125	1.39605220981197	up
Com_26610_pos	ethyl 4-[(6-methyl-3-pyridazinyl)oxy]benzoate	C14 H14 N2 O3	258.10004	8.63	Full match	No results	No results	367246.3884	831533.436369	1068952.08223	453478.775136	698115.708379	730411.943651	1009584.75337	848241.760473	2046907.21292	1487096.57564	1812016.32995	2632415.00303	588578.550296	1001827.95413	4064104.54101	488261.504232	0.425428546048292	-1.2330112542061038	0.0361049257209993	0.78125	1.43342742234331	down
Com_18565_pos	PC (22:6/22:6)	C52 H80 N O8 P	877.55919	15.308	No results	Full match	No results	1289563.37808	1274906.47225	1334129.66911	1140474.6838	1727989.30364	1615360.64701	1509795.91661	1949759.69083	1265341.64956	4680916.63585	4159635.37239	1247254.17852	4793152.41797	6732713.18151	1050150.33998	6703063.02655	0.386585664755827	-1.371139953895699	0.0366592250768472	0.65625	1.6217479697328	down
Com_8827_neg	FAHFA (15:0/16:0)	C31 H60 O4	496.44997	16.191	No results	Full match	No results	1314116.16453	4236571.56301	6791837.84817	1402000.05878	2036117.85069	21346169.1796	12090739.315	6832210.4442	357171.120778	486676.474099	3681286.77204	2123926.66455	521701.386572	7828148.68444	481296.564167	2813199.79399	3.06393232341151	1.615384431154222	0.0369249597277822	0.765625	1.28318126610173	up
Com_169_neg	2-Hydroxycaproic acid	C6 H12 O3	132.07859	3.573	Full match	Full match	Full match	156515160.76	741642263.664	358023840.961	527636836.509	980482103.456	37298072.8465	11563889.2818	16657920.0333	1132607938.01	1361757378.26	1293366188.22	569947086.148	2217322199.95	1453711135.33	1654190741.03	41957969.6256	0.290988240681734	-1.780967242279357	0.037021407738769	0.890625	1.52303867889575	down
Com_20778_pos	estrone 3-sulfate	C18 H22 O5 S	350.1181	1.36	No results	No results	Full match	745727.417514	843680.619583	3707192.98905	1309226.19974	424851.122581	603919.523335	820890.292909	549063.164207	1703118.8284	799347.335818	1659621.73561	2577538.0848	955644.497596	1615953.47467	2634339.69251	5690332.94369	0.510580864510459	-0.9697886252840837	0.0372373197900051	0.828125	1.58710189597622	down
Com_7375_pos	Loxoprofen	C15 H18 O3	246.12125	6.564	No results	Invalid mass	No results	3625139.15029	3840970.34599	6314046.77792	4905975.66106	1773215.01877	3531529.90239	674445.590533	714356.827779	1776841.216	1911099.5266	20363792.6349	9297538.98771	6318921.99821	6845893.24722	14618159.965	9311809.88363	0.360281337988038	-1.472804170542583	0.0376088665988516	0.84375	1.6900691306374	down
Com_10534_neg	LPE 20:1	C25 H50 N O7 P	507.33251	15.376	No results	Full match	No results	4640069.03467	8720913.29187	2201339.40105	1656176.65075	1833928.57709	6899224.28163	3216154.77528	3762133.86464	161209.791806	332038.823807	1402164.51128	4895948.21577	179361.836939	3831167.82455	196843.764854	4987789.49923	2.05985612159669	1.0425435704628023	0.0384315301880181	0.734375	1.37191082128474	up
Com_2475_pos	Thymine	C5 H6 N2 O2	126.04278	5.605	Full match	Full match	Full match	14451435.5288	26253656.3079	23048526.7788	19862007.5711	16234003.5884	9817735.89178	10461691.0345	10990250.4821	23146570.7006	22894294.3395	75140319.1618	51886012.2048	20102857.4633	50331873.8503	42151890.1894	7941564.12096	0.446598670171479	-1.1629491396066645	0.0388327589422322	0.796875	1.45819046075462	down
Com_33054_pos	TKK	C16 H33 N5 O5	375.23978	9.768	Invalid mass	No results	No results	2064136.59708	3617538.01688	3716362.14841	2363982.42795	1163908.13477	2557690.51001	2612426.82339	4972937.53395	1477475.95436	1422823.09319	1566713.97478	1638574.64323	1841332.18293	2518857.52268	2820601.17848	1024736.67081	1.61196257853191	0.6888182523068914	0.038912949790363	0.796875	1.36935724850132	up
Com_362_pos	PC (14:0e/2:0)	C24 H50 N O7 P	495.33085	14.777	No results	Full match	Full match	214117746.04	236295565.958	180015862.687	67511392.7909	70903272.5212	429740965.786	453924679.161	449126142.641	35868692.0672	33692749.1088	149873044.262	149248408.738	35846265.8011	50184045.2525	157680933.43	291007460.637	2.32635809945595	1.2180731899085329	0.0390929911621142	0.828125	1.31248250039946	up
Com_4224_neg	PG (3:0/16:0)	C25 H49 O10 P	540.30718	14.219	No results	Full match	No results	15239395.3532	15611545.4941	12335913.8364	9947913.62037	21296767.2406	26292153.6954	52848797.3914	45869260.2588	5531833.68033	5398445.76864	13484711.785	19922451.121	6102576.02472	22859139.5858	8444721.61569	17594983.6694	2.00769105226403	1.0055372814108048	0.0394523547391519	0.765625	1.31201826306641	up
Com_2769_neg	3-Hydroxy-3-methylglutaric acid	C6 H10 O5	162.05308	1.785	Full match	No results	No results	27558925.8136	27259568.705	34725641.8147	32136780.443	23683018.7256	11878164.7825	5941099.157	6744978.90318	42415034.9479	39118813.4716	77557586.348	76439477.626	32195988.3752	32005602.9711	100508409.401	8273611.06941	0.41596606307476	-1.2654622651530594	0.0397350690688084	0.859375	1.43170660018004	down
Com_15415_neg	PG (18:1/18:2)	C42 H77 O10 P	772.52733	15.763	No results	Full match	No results	4520674.78793	5988964.96906	2697173.06957	2057538.25274	2700803.46817	9777934.07225	6914737.40162	4569542.3935	247133.977789	884592.191759	2165113.16187	3036211.82654	552143.845135	6059706.46686	1658172.9476	4681122.29533	2.03417176244804	1.0244415033693246	0.039881513555709	0.765625	1.29900005962882	up
Com_3675_neg	(5-L-Glutamyl)-L-Amino Acid	C8 H14 N2 O5	218.09037	1.261	No results	No results	Full match	12006844.5892	34691059.8398	41181635.2805	34283093.398	21378475.4782	42586433.3249	24531573.5439	17464428.852	35545718.2582	39503508.9215	45692200.3899	36687713.4886	77571187.3273	62255339.9905	76138386.4578	18055098.4113	0.582766733342923	-0.7790095699403254	0.0399252062343074	0.8125	1.18603830126447	down
Com_13417_neg	1-methyl-N-(3-methyl-5-cinnolinyl)-1H-imidazole-4-sulfonamide	C13 H13 N5 O2 S	303.0779	6.745	Full match	No results	No results	366598.517271	1731471.94503	1667660.08483	1436221.21119	2214311.99889	4037081.24179	379976.18688	409679.48107	3955060.46893	5106872.65434	1791954.81145	5202291.1738	1325094.71296	1816374.29079	19674333.8233	1134815.20953	0.30602301460292	-1.7082879393388999	0.0399585211982846	0.765625	1.28825298388146	down
Com_12103_pos	PC (14:0e/4:0)	C26 H54 N O7 P	523.36281	16.288	No results	Full match	Full match	5531673.73531	6380123.4915	4854622.49534	3741761.08524	2279792.23871	6779469.25916	5571031.34014	8161632.63558	746248.380083	1571301.6708	5878274.1918	3269055.70519	1686906.7244	2128648.46233	1759289.81565	8909935.54381	1.66861937522792	0.7386549025158465	0.0405265125990626	0.78125	1.20536282915821	up
Com_14232_pos	Paracetamol	C8 H9 N O2	151.06054	1.365	Invalid mass	Invalid mass	No results	2165802.06361	3930193.79936	1969964.28471	1979397.72662	3081747.69947	1971329.06687	2301857.38338	3486298.13644	3546305.37171	5523415.67738	2747295.61873	4539610.11882	9356190.3269	4395140.65079	10105858.1446	1519720.55328	0.500474964046552	-0.9986301939565428	0.0406039249730859	0.8125	1.33892414740202	down
Com_453_pos	2-Arachidonyl Glycerol ether	C23 H40 O3	364.29401	15.593	Invalid mass	No results	No results	605902759.258	639480183.69	607158090.886	596124573.275	392433877.24	639054581.619	245170355.844	205411945.05	250845161.906	337730529.066	433784157.104	387719120.801	188317619.173	264485478.145	325989074.278	223023855.631	1.62972947545869	0.7046325062939373	0.0410964543782856	0.78125	1.16828630402235	up
Com_39640_pos	19-Norethisterone	C20 H26 O2	298.19203	8.849	No results	No results	Full match	273239.961018	720262.326556	115528.774264	778463.344668	462670.001159	398663.748058	423687.476513	768849.508792	835118.648527	707345.719958	961665.987254	405174.997777	522047.607866	807387.180401	1313393.31426	1096132.15818	0.592841106197084	-0.7542826107209333	0.0411959060967859	0.828125	1.11946770159516	down
Com_28368_pos	4-(cyclohexylmethyl)-6-(2-thienyl)-2,3-dihydropyridazin-3-one hydrate	C15 H18 N2 O S	296.09996	4.761	Invalid mass	No results	No results	135548.251278	544303.472768	820278.950447	1830267.16515	539994.235105	1732342.63974	674437.301003	1003304.42122	991126.567877	910507.056336	2929173.76544	2235641.01045	924184.915871	1364816.82322	3660118.21439	1455493.19358	0.50310589952109	-0.9910659878321881	0.0415326947897003	0.796875	1.52453491160329	down
Com_10790_pos	Progesterone	C21 H30 O2	314.22358	13.281	Full match	No results	Full match	6716407.49479	7277380.15421	12842683.9168	13239218.6673	6617457.90459	5967367.14383	13723493.0213	11783512.8009	7449907.32179	5856131.14781	8123981.67218	2562465.38894	6425574.7338	10602684.5962	4706357.64906	5246757.43353	1.53348247887551	0.6168116828854544	0.0418008807800518	0.796875	1.16376613077529	up
Com_13320_pos	4-ethoxy-6,7-dimethoxyquinazoline	C12 H14 N2 O3	234.0999	7.214	Full match	No results	No results	1273117.56005	1265022.1931	3364494.22706	1535740.77395	1309759.66484	913951.861523	571730.670719	598974.372536	2223564.49731	2362421.33577	4014150.2892	3921068.38079	1278824.00724	1996314.77309	11032392.4654	777656.775072	0.392401553894106	-1.3495973403055366	0.0422786572088211	0.8125	1.4773122815845	down
Com_1117_neg	PG (16:0/18:1)	C40 H77 O10 P	748.52757	16.22	No results	Full match	No results	51812027.0857	94998106.0911	30031943.6594	51638063.292	49412331.8003	474442929.295	360649815.387	332237021.085	716880.08396	7566636.06413	28303174.0436	45929487.5352	7097102.8326	113921909.769	8043608.65171	315995303.147	2.7393729750348	1.4538457072992497	0.0423237835789063	0.828125	1.61806182285142	up
Com_37141_pos	ethyl 5-methoxy-2-methyl-1-phenyl-1H-indole-3-carboxylate	C19 H19 N O3	309.14022	7.565	Invalid mass	No results	No results	1302430.46676	556507.879684	490914.040572	366638.973466	401843.385617	1001692.66993	488481.428956	541912.224963	314365.372223	960926.156464	107831.817394	223209.553867	128762.04437	779402.701943	166217.915886	312139.496412	1.72090561326008	0.7831679718604859	0.0425111758366718	0.8125	1.1951304909611	up
Com_12071_neg	MGDG (13:0/14:0)	C36 H68 O10	706.48006	15.736	No results	Invalid mass	No results	1182054.96009	3244439.06914	2601315.34166	2510362.44164	3938278.90785	14284706.7001	22146431.3597	13025538.8303	490920.606815	927372.746778	2026646.01684	1904411.19087	500548.266909	8368019.14017	757636.659943	5963238.31214	3.00557571725443	1.5876413652704788	0.0428003382625649	0.8125	1.29831677838643	up
Com_8773_neg	[4-methyl-2-(3-pyridylimino)-1,3-thiazolan-4-yl]methanol	C10 H13 N3 O S	294.04195	5.792	Invalid mass	No results	No results	2155557.68434	2379138.14789	2209290.34875	1637186.52199	2242468.72761	2432077.86753	987704.385475	1321101.58464	2043757.51159	1314541.23632	1916130.74147	4840945.17063	12974557.4938	3778914.41662	15810749.2355	3625160.518	0.331813111394881	-1.5915572002432339	0.0446481991883099	0.734375	1.20525001272272	down
Com_54401_pos	KNK	C16 H32 N6 O5	388.24283	1.109	Full match	No results	No results	95314.5114071	89218.3178239	83308.3183465	72826.2619426	138540.135123	886550.769411	34382.6133738	41647.7431413	276249.150632	180144.294371	449648.241667	289520.901959	155985.028679	228756.379178	786515.134773	93467.079602	0.586024773948813	-0.7709664396295798	0.0447671394274095	0.84375	1.45451182541503	down
Com_8854_neg	Salicylic acid	C7 H6 O3	138.03187	6.017	Full match	Full match	Full match	2340277.85565	3444887.59644	4110266.94046	2767565.13132	4944911.10341	10804841.9207	5382010.13144	6581024.58076	10012339.4866	12729077.3374	9028449.3019	6016326.18039	5699651.5843	7803757.17606	22168357.3287	3065689.29587	0.527624943116931	-0.9224153262408606	0.0450935120375595	0.796875	1.00736799646692	down
Com_3493_pos	Methionine	C5 H11 N O2 S	149.05094	10.841	Full match	Full match	Full match	43983944.3901	37550222.5908	42417211.1945	51109308.9394	25821170.005	55946252.9482	62473959.769	72253754.4669	25100651.2586	25447021.6134	21680539.752	54642483.2702	39227161.4605	30369711.8819	49473790.0892	9981823.44584	1.52997403386189	0.6135071682535026	0.0468824440143264	0.8125	1.30171253465162	up
Com_229_pos	Isoferulic acid	C10 H10 O4	194.05767	9.089	Full match	Full match	Full match	152243109.438	73865596.6914	226276406.575	101435627.255	33848102.7418	26166885.8979	6288759.28843	7648790.80615	353323342.588	313972599.313	474758810.807	710654822.017	56506298.1523	78237538.0555	974214542.46	13682572.7701	0.210991368302166	-2.244744115681829	0.0469295049545044	0.796875	1.56406752799131	down
Com_195_pos	Leucylproline	C11 H20 N2 O3	228.14715	7.141	Full match	No results	Full match	420108571.827	387660494.787	427055048.125	524359151.651	215067182.865	398684548.447	68624067.5846	62637780.3483	555152940.78	623337116.945	991505855.595	425614160.603	342785294.361	660565404.275	1174984369.59	207506950.55	0.502704191274898	-0.9922183773951545	0.0471709855002729	0.796875	1.55409706368544	down
Com_34376_neg	5-Methyluridine	C10 H14 N2 O6	258.08513	8.087	No results	No results	Full match	1043748.20729	356010.377862	1387552.29946	652375.855671	339889.98074	538804.001865	508588.849226	537536.464533	812339.500707	771763.339717	1308450.05857	666993.449152	1781134.34462	1541253.97761	1870163.38821	461707.281689	0.582224807072697	-0.7803517846635276	0.0478664682907811	0.796875	1.14568087516469	down
Com_4310_pos	2-(2-amino-3-methylbutanamido)-3-phenylpropanoic acid	C14 H20 N2 O3	264.14715	8.115	Full match	No results	No results	10336032.5319	9489456.00252	20991938.168	16820737.6793	6568911.55563	42232952.9194	4402798.32959	4232445.73534	14751200.2175	11180589.4914	29777140.7426	17705620.5993	21092593.5158	26655462.458	43068835.3176	25499312.6862	0.606518816121587	-0.7213756919088943	0.048039197110913	0.8125	1.35475557362614	down
Com_66112_pos	(S)-beta-Aminoisobutyric Acid	C4 H9 N O2	103.06372	7.063	No results	No results	Full match	19188.9715758	25265.9677033	30453.4960408	21044.855449	35714.6092889	69680.7553572	26880.1267186	31089.2774642	32928.3296507	35503.8837112	38411.3183619	50399.2355955	64138.4447458	39402.5738598	158696.371296	39224.4401042	0.565326925236836	-0.8228426839711667	0.0487256382892559	0.859375	1.46355286117152	down
Com_11052_pos	Sulcatol	C8 H16 O	128.12005	14.456	Full match	No results	No results	2704202.01261	4214398.50262	2582163.88152	2716519.39229	8518793.34165	6581053.39628	3554052.43654	3730819.99386	7081623.18216	7623886.69685	6658670.24154	2802474.37547	10078783.5084	6230694.40979	3919222.02896	13495309.6986	0.597713007275788	-0.7424751562260893	0.0492839873307841	0.796875	1.33621336570176	down
Com_11801_pos	Veratrole	C8 H10 O2	138.06799	8.974	Full match	No results	No results	1406604.8301	3574062.92128	2679756.28233	1401754.41561	2235923.29173	1823927.23103	1624557.9091	1782539.5003	2274276.09937	2375680.64774	9868905.78126	7770843.15899	2055776.55373	3644746.74794	12945484.8764	1504980.57487	0.389464088640939	-1.3604377872118198	0.0495990430899532	0.796875	1.17576199517794	down
