# Supplementary material for: Flammulinavelutipes Polysaccharides Modulate Gut Microbiota and Alleviate Carbon Tetrachloride-Induced Hepatic Oxidative Injury in Mice
Source: Front Microbiol. 2022 Mar 23;13:847653. doi: 10.3389/fmicb.2022.847653 (PMC8986159; doi:10.3389/fmicb.2022.847653)
Supplement: Supplementary file 2 [file Table_2.XLSX]

## Sheet: Sheet1
		Edema and degeneration	Steatosis	Necrosis
	Normal	0.58±0.80	1.33±0.52	0.58±0.49
	Control	0.92±0.20	1.50±0.84	2.17±0.75**
	LFVPs	0.50±0.84	1.42±0.66	1.75±1.08
	HFVPS	0.83±0.41	1.50±0.55	1.42±1.11
	The symbols *and ** represent significance levels of P＜0.05 and P＜0.01 compared to the Normal group, respectively.
