# Supplementary material for: Flammulinavelutipes Polysaccharides Modulate Gut Microbiota and Alleviate Carbon Tetrachloride-Induced Hepatic Oxidative Injury in Mice
Source: Front Microbiol. 2022 Mar 23;13:847653. doi: 10.3389/fmicb.2022.847653 (PMC8986159; doi:10.3389/fmicb.2022.847653)
Supplement: Supplementary file 3 [file Table_3.XLS]

## Sheet: top_10_FVPsCon_phylum_otu_table
	Normal	Control	HFVPs
Firmicutes	0.4267±0.0778	0.3926±0.0752	0.3924±0.1531
Bacteroidetes	0.5045±0.0647	0.5482±0.0822	0.5299±0.188
Firmicutes/Bacteroidetes	0.8792±0.3129	0.7462±0.2439	1.1602±1.4553
